# Supplementary material for: In Silico Analysis Uncovers FOXA1 as a Potential Biomarker for Predicting Neoadjuvant Chemotherapy Response in Fine-Needle Aspiration Biopsies
Source: J Cancer. 2024 Sep 30;15(18):6052–72. doi: 10.7150/jca.101901 (PMC11493000; doi:10.7150/jca.101901)
Supplement: Supplementary file 2 — Supplementary tables. [file jcav15p6052s2.xlsx]

## Sheet: Supplementary Table 1
Supplementary Table 1: The clinical information of patients in GEO datasets.
GSE20194			GSE20271			GSE22093		GSE23988		GSE42822
ID	pCR or RD	Treatment	ID	pCR or RD	Treatment	ID	pCR or RD	ID	pCR or RD	ID	pCR or RD	Treatment
GSM505327	RD	TFAC	GSM508012	pCR	FEC x(6 )	GSM549230	pCR	GSM590840	RD	GSM1050577	RD	FEC/TX
GSM505328	RD	TFAC	GSM508013	RD	FEC x(6 )	GSM549231	pCR	GSM590841	RD	GSM1050578	pCR	FEC/TX
GSM505329	RD	TFAC	GSM508014	RD	FEC x(6 )	GSM549232	pCR	GSM590842	pCR	GSM1050579	RD	FEC/TX
GSM505330	RD	TFAC	GSM508015	RD	FEC x(6 )	GSM549233	RD	GSM590843	RD	GSM1050580	pCR	FEC/TX
GSM505331	RD	TFAC	GSM508016	RD	FEC x(6 )	GSM549234	RD	GSM590844	pCR	GSM1050581	RD	FEC/TX
GSM505333	RD	Tonly	GSM508017	RD	FEC x(6 )	GSM549235	RD	GSM590845	pCR	GSM1050582	pCR	FEC/TX
GSM505334	RD	TFAC	GSM508018	RD	FECx(6)	GSM549236	pCR	GSM590846	pCR	GSM1050583	RD	FEC/TX
GSM505335	pCR	TFAC	GSM508019	RD	FEC x(6 )	GSM549237	pCR	GSM590847	RD	GSM1050584	pCR	FEC/TX
GSM505336	pCR	TFAC	GSM508020	RD	FEC x(5 ) due to NC +Paclitaxel x (7)	GSM549238	pCR	GSM590848	pCR	GSM1050585	RD	FEC/TX
GSM505337	RD	TFAC	GSM508021	RD	FEC x(6 )	GSM549239	RD	GSM590849	RD	GSM1050586	pCR	FEC/TX
GSM505338	RD	TFAC	GSM508022	RD	FEC x(6 )	GSM549240	pCR	GSM590850	pCR	GSM1050587	RD	FEC/TX
GSM505339	pCR	TFAC	GSM508023	RD	FEC x( 6)	GSM549241	RD	GSM590851	RD	GSM1050588	pCR	FEC/TX
GSM505340	RD	TFAC	GSM508024	RD	FAC x 6 (Taxol x 12 post Sx)	GSM549242	pCR	GSM590852	RD	GSM1050589	RD	FEC/TX
GSM505341	pCR	TFAC	GSM508025	RD	FEC x 6	GSM549243	RD	GSM590853	RD	GSM1050590	RD	FEC/TX
GSM505342	pCR	TFAC	GSM508026	RD	FEC x 6	GSM549244	RD	GSM590854	RD	GSM1050591	RD	FEC/TX
GSM505343	RD	TFAC	GSM508027	RD	FEC x 6 (P.D “new supra & infraclavicular Ln”)Taxol x 12	GSM549245	RD	GSM590855	pCR	GSM1050592	RD	FEC/TX
GSM505344	pCR	TFAC	GSM508028	RD	FEC x 6	GSM549246	RD	GSM590856	RD	GSM1050593	pCR	FEC/TX
GSM505345	RD	TFAC	GSM508029	RD	FEC x 6	GSM549247	RD	GSM590857	RD	GSM1050594	RD	FEC/TX
GSM505346	RD	TFAC	GSM508030	RD	FAC x 6	GSM549248	RD	GSM590858	RD	GSM1050595	RD	FEC/TX
GSM505347	RD	TFAC	GSM508031	RD	FEC x 6	GSM549249	RD	GSM590859	RD	GSM1050596	RD	FEC/TX
GSM505348	RD	TFAC	GSM508032	RD	FAC x 6	GSM549250	RD	GSM590860	pCR	GSM1050597	RD	FEC/TX
GSM505349	pCR	TFAC	GSM508033	RD	FAC x 6	GSM549251	pCR	GSM590861	RD	GSM1050598	pCR	FEC/TX
GSM505350	RD	TFAC	GSM508034	RD	FAC x 6	GSM549252	pCR	GSM590862	RD	GSM1050599	RD	FEC/TX
GSM505351	pCR	TFAC	GSM508035	pCR	FAC x 6 Taxol x 4	GSM549253	pCR	GSM590863	RD	GSM1050600	pCR	FEC/TX
GSM505352	RD	TFAC	GSM508036	pCR	FAC x 6 (Taxol post Sx)	GSM549254	pCR	GSM590864	RD	GSM1050601	RD	FEC/TX
GSM505353	RD	TFAC	GSM508037	pCR	FAC x 6 (Taxol post Sx)	GSM549255	pCR	GSM590865	RD	GSM1050602	RD	FEC/TX
GSM505354	RD	TFAC	GSM508038	pCR	FAC x 6	GSM549256	pCR	GSM590866	RD	GSM1050603	RD	FEC/TX
GSM505355	RD	TFAC	GSM508039	RD	FAC x 6 (Last Cycle only AC no 5-FU)	GSM549257	pCR	GSM590867	RD	GSM1050604	pCR	FEC/TX
GSM505356	pCR	TFAC	GSM508040	RD	FEC x 6	GSM549258	pCR	GSM590868	RD	GSM1050605	RD	FEC/TX
GSM505357	pCR	TFAC	GSM508041	RD	FAC x 6	GSM549259	pCR	GSM590869	pCR	GSM1050606	RD	FEC/TX
GSM505358	pCR	TFAC	GSM508042	RD	Taxol x 6 FAC x 6	GSM549260	RD	GSM590870	pCR	GSM1050607	RD	FEC/TX
GSM505359	pCR	TFAC	GSM508043	RD	FEC x 6	GSM549261	RD	GSM590871	RD	GSM1050608	RD	FEC/TX
GSM505360	pCR	TFAC	GSM508044	RD	FAC x 6 (Taxol x 12 post Sx)	GSM549262	RD	GSM590872	RD	GSM1050609	RD	FEC/TX
GSM505361	RD	TFAC	GSM508045	RD	FAC x 6 (Taxol post Sx)	GSM549263	pCR	GSM590873	RD	GSM1050610	pCR	FEC/TX
GSM505362	RD	TFAC	GSM508046	RD	FAC x 6 (Taxol x 12 post Sx)	GSM549264	pCR	GSM590874	pCR	GSM1050611	pCR	FEC/TX
GSM505363	RD	TFAC	GSM508047	RD	FAC x 6 (Taxol x 11 post Sx)	GSM549265	RD	GSM590875	pCR	GSM1050612	RD	FEC/TX
GSM505364	RD	TFAC	GSM508048	RD	FAC x 6 (Taxol post Sx)	GSM549266	RD	GSM590876	RD	GSM1050613	RD	FEC/TX
GSM505365	RD	TFAC	GSM508049	RD	FAC x 6 (Taxol x 12 post Sx)	GSM549267	pCR	GSM590877	RD	GSM1050614	pCR	FEC/TX
GSM505366	RD	TFAC	GSM508050	RD	FAC x 6 (Taxol x 12 post Sx)	GSM549268	RD	GSM590878	pCR	GSM1050615	RD	FEC/TX
GSM505367	RD	TFAC	GSM508051	RD	FAC x 6	GSM549269	RD	GSM590879	RD	GSM1050616	RD	FEC/TX
GSM505368	pCR	TFAC	GSM508052	RD	FAC x 6 (Taxol post Sx)	GSM549270	RD	GSM590880	RD	GSM1050617	pCR	FEC/TX
GSM505369	RD	TFAC	GSM508053	RD	FAC x 6 (Taxol x 12 post Sx)	GSM549271	RD	GSM590881	pCR	GSM1050618	pCR	FEC/TX
GSM505370	pCR	TFAC	GSM508054	RD	FAC x 6 (Taxol x 12 post Sx)	GSM549272	RD	GSM590882	pCR	GSM1050619	pCR	FEC/TX
GSM505371	RD	TFAC	GSM508055	RD	FAC x 6 (Taxol x 12 post Sx)	GSM549273	RD	GSM590883	RD	GSM1050620	RD	FEC/TX
GSM505372	RD	TFAC	GSM508056	RD	FAC x 6 (Taxol x 10 post Sx)	GSM549274	RD	GSM590884	RD	GSM1050621	RD	FEC/TX
GSM505373	pCR	TFAC	GSM508057	RD	FAC x 6 (Taxol x 12 post Sx)	GSM549275	RD	GSM590885	pCR	GSM1050622	pCR	FEC/TX
GSM505374	RD	TFAC	GSM508058	RD	FAC x 6	GSM549276	RD	GSM590886	RD	GSM1050623	pCR	FEC/TX
GSM505375	RD	TFAC	GSM508059	RD	FAC x 6 (Taxol x 12 post Sx)	GSM549277	RD	GSM590887	RD	GSM1050624	RD	FEC/TX
GSM505376	RD	TFAC	GSM508060	RD	FEC x 6	GSM549278	RD	GSM590888	RD	GSM1050625	pCR	FEC/TX
GSM505377	RD	TFAC	GSM508061	RD	FEC x 6	GSM549279	RD	GSM590889	pCR	GSM1050626	RD	FEC/TX
GSM505378	RD	TFAC	GSM508062	RD	FEC x 6	GSM549280	RD	GSM590890	pCR	GSM1050627	pCR	FEC/TX
GSM505379	RD	TFAC	GSM508063	RD	FEC x 6	GSM549281	RD	GSM590891	RD	GSM1050628	RD	FEC/TX
GSM505380	RD	TH/FAC	GSM508064	RD	FEC x 6	GSM549282	RD	GSM590892	RD	GSM1050629	RD	FEC/TX
GSM505381	RD	TH/FAC	GSM508065	RD	FAC x 6	GSM549283	RD	GSM590893	RD	GSM1050630	pCR	FEC/TX
GSM505382	RD	TFAC	GSM508066	RD	FAC x 5(d/t P.D)	GSM549284	RD	GSM590894	pCR	GSM1050631	RD	FEC/TX
GSM505383	RD	TFAC	GSM508067	RD	FAC x 4 (d/t P.D) Taxotere x 2 (d/t severe Dehydration) Xeloda x 2(d/t P.D) XRT+ Xeloda Taxol x 2	GSM549285	RD	GSM590895	RD	GSM1050632	RD	FEC/TX
GSM505384	RD	TFAC	GSM508068	RD	FAC x 3 (D/T PD) Taxol x 4	GSM549286	pCR	GSM590896	pCR	GSM1050633	pCR	FEC/TX
GSM505385	RD	TFAC	GSM508069	RD	FAC x 4 (D/T P.D.)	GSM549287	RD	GSM590897	RD	GSM1050634	pCR	FEC/TX
GSM505386	pCR	TFAC	GSM508070	RD	FAC x 6	GSM549288	RD	GSM590898	RD	GSM1050635	RD	FEC/TX
GSM505387	pCR	TFAC	GSM508071	pCR	FEC x(6)	GSM549289	RD	GSM590899	RD	GSM1050636	RD	FEC/TX
GSM505388	RD	TFAC	GSM508072	RD	FEC x( 6)	GSM549290	pCR	GSM590900	RD	GSM1050637	pCR	FEC/TX
GSM505389	RD	TFAC	GSM508073	RD	FEC x(6 )	GSM549291	RD			GSM1050638	RD	FEC/TX
GSM505390	pCR	TFAC	GSM508074	RD	FEC x(6 )	GSM549292	RD			GSM1050639	pCR	FEC/TX
GSM505391	pCR	TFAC	GSM508075	RD	FEC x( 6)	GSM549293	RD			GSM1050640	RD	FEC/TX
GSM505392	RD	TFAC	GSM508076	RD	FEC x(6 )	GSM549294	RD			GSM1050641	RD	FEC/TX
GSM505393	RD	TFAC	GSM508077	RD	FEC x( 6)	GSM549295	RD			GSM1050642	RD	FEC/TX
GSM505394	RD	TH/FAC	GSM508078	RD	FEC x(6 )	GSM549296	RD			GSM1050643	RD	FEC/TX+H
GSM505395	RD	TH/FAC	GSM508079	RD	FAC x 6 (neo-adj)	GSM549297	RD			GSM1050644	pCR	FEC/TX+H
GSM505396	RD	TFAC	GSM508080	RD	FAC x 6	GSM549298	RD			GSM1050645	pCR	FEC/TX+H
GSM505397	RD	TFAC	GSM508081	RD	FAC x 6 (neo-adj); Taxol x 12 (adj); Tamoxifen	GSM549299	RD			GSM1050646	RD	FEC/TX+H
GSM505398	RD	TFAC	GSM508082	RD	FAC x 6	GSM549300	RD			GSM1050647	RD	FEC/TX+H
GSM505399	RD	TFAC	GSM508083	RD	FAC x 6	GSM549301	RD			GSM1050648	pCR	FEC/TX+H
GSM505400	RD	TFAC	GSM508084	RD	FAC x 5	GSM549302	RD			GSM1050649	RD	FEC/TX+H
GSM505401	RD	TFAC	GSM508085	RD	FEC x 6	GSM549303	RD			GSM1050650	RD	FEC/TX+H
GSM505402	RD	TFAC	GSM508086	RD	FAC x 6 (Taxol x 6 post Sx - still under adj chemo)	GSM549304	RD			GSM1050651	pCR	FEC/TX+H
GSM505403	RD	TFAC	GSM508087	pCR	FAC x 4 (stopped after 4 of 6 planned cycles d/t nausea fatigue fever)	GSM549305	RD			GSM1050652	RD	FEC/TX+H
GSM505404	RD	TFAC	GSM508088	RD	FEC x 5	GSM549306	pCR			GSM1050653	RD	FEC/TX+H
GSM505405	RD	TFAC	GSM508089	RD	FAC x 6	GSM549307	RD			GSM1050654	pCR	FEC/TX+H
GSM505406	RD	TFAC	GSM508090	RD	FAC x 6	GSM549308	pCR			GSM1050655	pCR	FEC/TX+H
GSM505407	RD	TFAC	GSM508091	RD	FAC x 6	GSM549309	RD			GSM1050656	RD	FEC/TX+H
GSM505408	RD	TFAC	GSM508092	RD	FEC x 6	GSM549310	RD			GSM1050657	pCR	FEC/TX+H
GSM505409	RD	TFAC	GSM508093	RD	FEC x 6	GSM549311	RD			GSM1050658	pCR	FEC/TX+H
GSM505410	RD	TFAC	GSM508094	RD	FAC x 6	GSM750734	pCR			GSM1050659	pCR	FEC/TX+H
GSM505411	pCR	TFAC	GSM508095	RD	FAC x 6	GSM750735	RD			GSM1050660	RD	FEC/TX+H
GSM505412	RD	TFAC	GSM508096	RD	FAC x 6	GSM750736	RD			GSM1050661	RD	FEC/TX+H
GSM505413	RD	TFAC	GSM508097	RD	FAC x 6	GSM750737	NA			GSM1050662	pCR	FEC/TX+H
GSM505414	RD	TFAC	GSM508098	RD	FEC x 4 (original planned was 6 cycles disc. due to anorexia)	GSM750738	pCR			GSM1050663	pCR	FEC/TX+H
GSM505415	RD	TFAC	GSM508099	pCR	Paclitaxel x(12 ) + FEC x(4 )	GSM750739	RD			GSM1050664	pCR	FEC/TX+H
GSM505416	RD	TFAC	GSM508100	RD	Paclitaxel x(12 ) + FEC x(4 )	GSM750740	NA			GSM1050665	RD	FEC/TX+H
GSM505417	RD	TFAC	GSM508101	RD	Paclitaxel x(12 ) + FEC x(4 )	GSM750741	RD			GSM1050666	RD	FEC/TX+H
GSM505418	RD	TFAC	GSM508102	RD	Paclitaxel x(12 ) + FEC x(4 )	GSM750742	RD			GSM1050667	RD	FEC/TX+H
GSM505419	pCR	TFAC	GSM508103	RD	Paclitaxel x(12 ) + FEC x(4 )	GSM750743	RD
GSM505420	RD	TFAC	GSM508104	pCR	Paclitaxel x(12 ) + FEC x(4 )	GSM750744	RD
GSM505421	RD	TFAC	GSM508105	pCR	Paclitaxel x(12 ) + FEC x(3 )	GSM750745	pCR
GSM505422	RD	TFAC	GSM508106	RD	Paclitaxel x(12 ) + FEC x(4 )	GSM750746	pCR
GSM505423	pCR	TFAC	GSM508107	RD	Paclitaxel x(12 ) + FEC x( 4)	GSM750747	NA
GSM505424	RD	TFAC	GSM508108	RD	Paclitaxel x(12) + FEC x(3 )	GSM750748	RD
GSM505425	RD	TFAC	GSM508109	RD	Paclitaxel x(12 ) + FEC x(4 )	GSM750749	RD
GSM505426	RD	TFAC	GSM508110	RD	Paclitaxel x(12 ) + FEC x(4 )	GSM750750	RD
GSM505427	RD	TFAC	GSM508111	RD	Paclitaxel x(12 ) + FEC x( 4)	GSM750751	NA
GSM505428	pCR	TFAC	GSM508112	RD	Paclitaxel x(12 ) + FEC x(4 )	GSM750752	NA
GSM505429	RD	TFAC	GSM508113	RD	Paclitaxel x(12 ) + FEC x( 0)	GSM750753	RD
GSM505430	RD	TFAC	GSM508114	pCR	Taxol x 12 FEC x 4	GSM750754	NA
GSM505431	RD	TFAC	GSM508115	pCR	Taxol x 12 FAC x 4
GSM505432	RD	TFAC	GSM508116	pCR	Taxol x 11( Pt missed the first D/T shingles), FAC x 4
GSM505433	RD	TFAC	GSM508117	RD	Taxol x 12 FAC x 6
GSM505434	pCR	TH/FEC	GSM508118	RD	Taxol x 6 (d/t P.D) FAC x 4
GSM505435	pCR	TFAC	GSM508119	RD	Taxol x 12 FEC x 4
GSM505436	pCR	TFAC	GSM508120	RD	Taxol x 12 FAC x 4
GSM505437	pCR	TH/FAC	GSM508121	RD	Taxol x 12 FAC x 4
GSM505438	pCR	TFAC	GSM508122	RD	Taxol x 12 FAC x 4
GSM505439	pCR	TFAC	GSM508123	RD	FAC x 3 (d/t P.D) Taxol x 12
GSM505440	RD	TFAC	GSM508124	RD	Taxol x 12 FAC x 4
GSM505441	RD	TFAC	GSM508125	RD	Taxol x 12 FAC x 4
GSM505442	RD	TFAC	GSM508126	RD	FEC x 3 ( d/t N.C)Taxol x 12
GSM505443	RD	TFAC	GSM508127	RD	Taxol x 12 FAC x 4
GSM505444	RD	TFAC	GSM508128	RD	Taxol x 12 FAC x 4
GSM505445	pCR	TH/FEC	GSM508129	RD	Taxol x 7 (d/t N.C) FAC x 4 (Multifocal, Declined hormonal therapy and XRT)
GSM505446	RD	TFAC	GSM508130	RD	Taxol x 12 FAC x 4
GSM505447	pCR	TH/FAC	GSM508131	RD	Adriamycin x 6 Cyclophosphamide x 6 Taxol x 12
GSM505448	RD	TFAC	GSM508132	RD	Taxol x 12 FAC x 4
GSM505449	pCR	TFAC	GSM508133	RD	Taxol x 12 FEC x 4
GSM505450	RD	TFAC	GSM508134	RD	Taxol x 8 (d/t P.D) FEC x 6 (P.D) XRT+ Xeloda
GSM505451	RD	TFAC	GSM508135	RD	Taxol x 12 FAC x 4
GSM505452	RD	TFAC	GSM508136	RD	Taxol x 12 FAC x 4
GSM505453	RD	TFAC	GSM508137	pCR	Taxol x 12 FAC x 4
GSM505454	pCR	TFAC	GSM508138	pCR	Taxol x 12 FAC x 4
GSM505455	pCR	TFAC	GSM508139	RD	Taxol x 11 ( one dose missed & no repleced) FEC x 4
GSM505456	RD	TFAC	GSM508140	RD	Taxol x 12 FAC x 4
GSM505457	RD	TFAC	GSM508141	RD	Taxol x 12 FEC x 4
GSM505458	RD	TFAC	GSM508142	RD	Taxol x 12 FAC x 4
GSM505459	pCR	TFAC	GSM508143	RD	Taxol x 12 FAC x 4
GSM505460	RD	TFAC	GSM508144	RD	Taxol x 12 FAC x 4
GSM505461	RD	TFAC	GSM508145	RD	Taxol x 12 FAC x 4
GSM505462	RD	TFAC	GSM508146	RD	Taxol x 12 FAC x 4
GSM505463	pCR	TFAC	GSM508147	RD	Taxol x 12 FAC x 4
GSM505464	RD	TFAC	GSM508148	RD	Taxol x 12 FAC x 4
GSM505465	RD	TFAC	GSM508149	pCR	Taxol x 12 FAC x 4
GSM505466	pCR	TFAC	GSM508150	pCR	Taxol x 12 FEC x 4
GSM505467	pCR	TFAC	GSM508151	pCR	Taxol x12 FEC x 4
GSM505468	RD	TFAC	GSM508152	pCR	Taxol x 12 FEC x 4
GSM505469	RD	TFAC	GSM508153	RD	Taxol x 12 FEC x 4
GSM505470	RD	FAC	GSM508154	RD	Taxol x 12 FEC x 4
GSM505471	RD	TFAC	GSM508155	RD	Taxol x 12 FEC x 4
GSM505472	RD	TFAC	GSM508156	RD	Taxol x 12 FEC x 4
GSM505473	RD	TFAC	GSM508157	RD	Taxol x 12 FEC x 4
GSM505474	RD	TFAC	GSM508158	RD	Taxol x 12 FAC x 4
GSM505475	RD	TFAC	GSM508159	RD	Taxol x 12 FAC x 3 (D/T P.D)
GSM505476	RD	TFAC	GSM508160	RD	Taxol x 8 (D/T progression)
GSM505477	RD	TFAC	GSM508161	RD	Taxol x 5 (Off protocol D/T progression)
GSM505478	pCR	TFAC	GSM508162	RD	Taxol x 12 FAC x 4
GSM505479	RD	TFAC	GSM508163	RD	Taxol x 12 FAC x 4 (Progressed on Neoadjuvant Chemotherapy. Moved on to XRT. No surgery)
GSM505480	RD	TFAC	GSM508164	pCR	Paclitaxel x(12 ) + FEC x(4 )
GSM505481	RD	TFAC	GSM508165	pCR	Paclitaxel x(12 ) + FEC x(4 )
GSM505482	RD	TFAC	GSM508166	RD	Paclitaxel x(12 ) + FEC x(4 )
GSM505483	RD	TFAC	GSM508167	RD	Paclitaxel x(12 ) + FEC x(4 )
GSM505484	RD	TFAC	GSM508168	RD	Paclitaxel x(12 ) + FEC x(4 )
GSM505485	RD	TFAC	GSM508169	RD	Paclitaxel x( 12) + FEC x(4 )
GSM505486	RD	TFAC	GSM508170	pCR	Taxol x 12 FEC x 4
GSM505487	RD	TFAC	GSM508171	pCR	Taxol x 12 FAC x 4
GSM505488	RD	TFAC	GSM508172	RD	Taxol x 12 FEC x 4
GSM505489	RD	FAC	GSM508173	pCR	FAC x 4(d/t N.C) Taxol x 6 (d/t severe Fatigue) (FAC resistance & pCR at the end)
GSM505490	RD	FAC	GSM508174	pCR	Taxol x 12 FEC x 4
GSM505491	RD	FEC	GSM508175	RD	FAC x 6 Taxol x 12
GSM505492	RD	TXFAC	GSM508176	RD	Taxol x 12 FAC x 4
GSM505493	RD	NA	GSM508177	RD	Taxol x 12 FAC x 4
GSM505494	RD	TXFAC	GSM508178	RD	Taxol x 12 FAC x 4
GSM505495	RD	TXFAC	GSM508179	pCR	Taxol x 12 FAC x 4
GSM505496	pCR	TXFAC	GSM508180	RD	Taxol x 12 FAC x 4
GSM505497	RD	TXFAC	GSM508181	RD	Taxol x 12 FAC x 4
GSM505498	RD	TXFAC	GSM508182	RD	Taxol x 12 FEC x 4
GSM505499	RD	TXFAC	GSM508183	RD	Taxol x 12 FAC x 4
GSM505500	RD	TFAC	GSM508184	RD	Taxol x 12 FEC x4
GSM505501	RD	TXFAC	GSM508185	RD	Taxol x 12 FEC x 4
GSM505502	RD	TXFAC	GSM508186	RD	Taxol x 12 FEC x4
GSM505503	RD	TFAC	GSM508187	RD	Taxol x 12 FEC x 4
GSM505504	RD	TFAC	GSM508188	RD	FEC x 3 (N.C) Taxol x 12
GSM505505	RD	TFAC	GSM508189	RD	Taxol x 12 FAC x 4
GSM505506	RD	TFAC
GSM505507	pCR
GSM505508	RD	TFAC
GSM505509	RD	TFEC
GSM505510	RD	TFAC
GSM505511	pCR
GSM505512	RD	TFAC
GSM505513	RD	TFAC
GSM505514	RD	TFAC
GSM505515	RD	TFAC
GSM505516	RD	TFAC
GSM505517	RD	TFAC
GSM505518	RD	TFEC
GSM505519	RD	TFEC
GSM505520	RD	TFAC
GSM505521	pCR
GSM505522	RD
GSM505523	RD	TFEC
GSM505524	RD	TFAC
GSM505525	RD	TFEC
GSM505526	RD	TFEC
GSM505527	RD	TFAC
GSM505528	RD	TFAC
GSM505529	RD	TFEC
GSM505530	RD	TFEC
GSM505531	pCR
GSM505532	RD	TFEC
GSM505533	RD	FECT
GSM505534	RD	TFAC
GSM505535	pCR	TFAC
GSM505536	RD	TFAC
GSM505537	RD	TFAC
GSM505538	RD	TFEC
GSM505539	RD	TFAC/HT
GSM505540	pCR	TFAC
GSM505541	RD	TFAC
GSM505542	RD	TFAC
GSM505543	RD	TFAC
GSM505544	RD	TFAC
GSM505545	pCR	FACT
GSM505546	RD
GSM505547	RD	TFAC
GSM505548	RD	TFAC
GSM505549	RD	TFEC
GSM505550	RD	TFEC
GSM505551	RD	TFAC
GSM505552	RD	TFAC
GSM505553	RD	TFEC
GSM505554	RD	FACT+XRT/X
GSM505555	RD
GSM505556	RD	TFEC
GSM505557	RD	TFEC
GSM505558	RD	TFAC
GSM505559	pCR	TFAC
GSM505560	RD	TFAC
GSM505561	RD	TFAC
GSM505562	pCR	TFAC
GSM505563	RD	TFAC
GSM505564	pCR	TFAC
GSM505565	RD	TFEC
GSM505566	pCR	TFAC
GSM505567	RD	TFAC
GSM505568	RD	TFAC
GSM505569	RD	TFAC
GSM505570	RD	TFEC
GSM505571	RD	TFAC
GSM505572	RD	TFEC
GSM505573	RD	TFAC
GSM505574	RD	TFAC
GSM505575	RD	TFEC
GSM505576	RD	TFEC
GSM505577	RD	TFAC
GSM505578	RD	TFEC
GSM505579	RD	TFEC
GSM505580	pCR	TFEC
GSM505581	RD	TFAC
GSM505582	RD	TFAC
GSM505583	pCR	TFAC
GSM505584	pCR	TFAC
GSM505585	RD	TFEC
GSM505586	RD	TFEC
GSM505587	RD	TFEC
GSM505588	RD	TFEC
GSM505589	RD	TFAC
GSM505590	RD	FECT
GSM505591	RD	TFAC
GSM505592	RD	TFEC
GSM505593	RD	TFEC
GSM505594	RD	TFAC
GSM505595	RD	TFEC
GSM505596	RD	TFAC
GSM505597	RD	TFAC
GSM505598	pCR	TFAC
GSM505599	RD	TFEC
GSM505600	RD	TFEC
GSM505601	RD	TFAC
GSM505602	RD	TFAC
GSM505603	RD	TFAC
GSM505604	RD	TFEC
GSM505605	RD	TFAC

## Sheet: Supplementary Table 2
Supplementary Table 2: The genes in the 14 co-expression gene modules.
Gene	gene module
ANP32E	black
APOBEC3B	black
ASNS	black
ASPM	black
ATAD2	black
AURKA	black
AURKB	black
BARD1	black
BIRC5	black
BTG2	black
C3orf18	black
CACNA1D	black
CCNB1	black
CCNB2	black
CCNE2	black
CDC20	black
CDC45	black
CDCA3	black
CDCA8	black
CDK1	black
CDT1	black
CENPE	black
CENPF	black
CENPM	black
CENPN	black
CENPU	black
CEP55	black
CHAF1B	black
CKS2	black
CMC2	black
CRIM1	black
CROT	black
CYBRD1	black
DBF4	black
DCLK1	black
DEK	black
DLGAP5	black
DNPH1	black
DTL	black
E2F8	black
ECT2	black
EIF4EBP1	black
ERCC6L	black
ESPL1	black
EZH1	black
EZH2	black
FANCG	black
FANCI	black
FOXM1	black
GATM	black
GGH	black
GINS1	black
GINS2	black
GINS3	black
GINS4	black
GMNN	black
GMPS	black
GNG12	black
GPSM2	black
H2AFZ	black
HELLS	black
HIST1H4C	black
HJURP	black
HMGB2	black
HMGB3	black
HMGB3P1	black
IFRD1	black
IL20RA	black
IMPA2	black
IQGAP2	black
KIF11	black
KIF14	black
KIF18A	black
KIF18B	black
KIF20A	black
KIF23	black
KIFC1	black
KPNA2	black
LMNB1	black
LMNB2	black
LONP2	black
MAD2L1	black
MAGOHB	black
MCM10	black
MCM2	black
MCM4	black
MCM5	black
MCM6	black
MCM7	black
MELK	black
MYBL1	black
MYBL2	black
MYC	black
NBEA	black
NCAPG	black
NCAPH	black
NDC80	black
NEIL1	black
NEK2	black
NIP7	black
NMU	black
NSD2	black
NUDT1	black
NUP93	black
NUSAP1	black
PAK1IP1	black
PARPBP	black
PBK	black
PCNA	black
PIK3R1	black
PIR	black
PLK1	black
PLK4	black
POLA2	black
POLD1	black
PRC1	black
PRIM2	black
PRKDC	black
PTTG3P	black
RACGAP1	black
RAD21	black
RAD51AP1	black
RAD54B	black
RAI2	black
RECQL4	black
RNFT2	black
RPL39L	black
RRM2	black
RRP1	black
SHC2	black
SHCBP1	black
SLC46A3	black
SLC7A5	black
SMAGP	black
SMG5	black
SPDL1	black
STARD13	black
TACC3	black
TARS	black
TIMM44	black
TIPIN	black
TK1	black
TMEM97	black
TOP2A	black
TPX2	black
TRIP13	black
TTK	black
TYMS	black
UBE2C	black
UBE2S	black
WDHD1	black
ZWILCH	black
ZWINT	black
ABCA3	blue
ACACA	blue
ACAP1	blue
ACSL1	blue
ACSL3	blue
ADAM15	blue
ADAM28	blue
ADAM8	blue
ADAMDEC1	blue
ADCY7	blue
ADD3	blue
ADGRE5	blue
ADM	blue
ADPRM	blue
AIF1	blue
AIM2	blue
AKAP1	blue
ALOX5AP	blue
ANKEF1	blue
ANO10	blue
ANPEP	blue
AOAH	blue
AP1M2	blue
AP4M1	blue
APBA2	blue
APBB1IP	blue
APOBR	blue
APOC4	blue
APOL2	blue
AQP9	blue
ARHGAP15	blue
ARHGAP25	blue
ARHGAP29	blue
ARHGAP4	blue
ARHGAP8	blue
ARHGDIB	blue
ARHGEF6	blue
ARL4C	blue
ARRB2	blue
ATP1B1	blue
ATP8A1	blue
ATP9A	blue
AZGP1	blue
B3GALNT1	blue
BACH2	blue
BANK1	blue
BASP1	blue
BCL11B	blue
BCL2A1	blue
BDH1	blue
BIN2	blue
BIRC3	blue
BLK	blue
BLNK	blue
BNIP3	blue
BSPRY	blue
BST1	blue
BTBD2	blue
BTG1	blue
BTK	blue
BTN3A1	blue
C16orf58	blue
C3AR1	blue
C7	blue
CALML4	blue
CAPG	blue
CAPN3	blue
CASK	blue
CASP1	blue
CBX7	blue
CCDC69	blue
CCDC88A	blue
CCL19	blue
CCL21	blue
CCL22	blue
CCL3	blue
CCL4	blue
CCL5	blue
CCL7	blue
CCND2	blue
CCR1	blue
CCR2	blue
CCR5	blue
CCR6	blue
CCR7	blue
CCRL2	blue
CD14	blue
CD151	blue
CD180	blue
CD19	blue
CD1C	blue
CD1D	blue
CD1E	blue
CD2	blue
CD22	blue
CD247	blue
CD27	blue
CD28	blue
CD37	blue
CD38	blue
CD3D	blue
CD3E	blue
CD3G	blue
CD40	blue
CD40LG	blue
CD48	blue
CD52	blue
CD53	blue
CD6	blue
CD68	blue
CD69	blue
CD7	blue
CD72	blue
CD79A	blue
CD79B	blue
CD83	blue
CD86	blue
CD8A	blue
CD96	blue
CDC42BPB	blue
CDH1	blue
CDR2L	blue
CELF2	blue
CHI3L1	blue
CHIT1	blue
CHST11	blue
CLDN3	blue
CLDN4	blue
CLDN7	blue
CLEC10A	blue
CLEC2B	blue
CLEC2D	blue
CLEC4A	blue
CLEC7A	blue
CLMN	blue
CLN6	blue
COA7	blue
COBL	blue
COG7	blue
CORO1A	blue
COTL1	blue
CPPED1	blue
CPQ	blue
CPVL	blue
CR2	blue
CRABP2	blue
CRTAM	blue
CSF2RA	blue
CSF2RB	blue
CSGALNACT1	blue
CST7	blue
CSTA	blue
CTSS	blue
CTSW	blue
CUL7	blue
CXCL13	blue
CXCL2	blue
CXCL5	blue
CXCL8	blue
CXCR3	blue
CXCR4	blue
CXCR5	blue
CXCR6	blue
CYBA	blue
CYFIP2	blue
CYP51A1	blue
CYTIP	blue
DBN1	blue
DDAH1	blue
DDR1	blue
DEF6	blue
DENND1C	blue
DENND2D	blue
DHCR7	blue
DOCK10	blue
DOCK2	blue
DOCK4	blue
DOK2	blue
DPEP2	blue
DPM3	blue
DPP4	blue
DPYD	blue
DSE	blue
DSG2	blue
DSP	blue
DUSP2	blue
DUSP6	blue
DYSF	blue
EAF2	blue
EBI3	blue
ECHDC1	blue
EFHD1	blue
EFNA1	blue
EGR2	blue
EHBP1L1	blue
EHD1	blue
ELF4	blue
ELMO1	blue
ELMO3	blue
EMP3	blue
ENAH	blue
ENTPD1	blue
EPCAM	blue
EPHX1	blue
EPN3	blue
ERAP2	blue
ERBB2	blue
ERLIN2	blue
ESRP2	blue
ETS1	blue
EVI2A	blue
EVI2B	blue
F11R	blue
FAM49A	blue
FARP1	blue
FAS	blue
FASTK	blue
FCER1A	blue
FCER1G	blue
FCER2	blue
FCGR1A	blue
FCGR1B	blue
FCGR2A	blue
FCGR2B	blue
FCGR2C	blue
FCGR3A	blue
FCHSD2	blue
FCMR	blue
FGL2	blue
FGR	blue
FKBP11	blue
FKBP4	blue
FLI1	blue
FLNB	blue
FLT3LG	blue
FMNL1	blue
FNBP1L	blue
FOLR2	blue
FPR3	blue
FXYD5	blue
FYB1	blue
FYN	blue
GALE	blue
GALNT12	blue
GAS2L1	blue
GBAP1	blue
GBP2	blue
GET1	blue
GGCT	blue
GIMAP1	blue
GIMAP4	blue
GIMAP6	blue
GIT2	blue
GLCE	blue
GLIPR1	blue
GMFG	blue
GMIP	blue
GNA15	blue
GNLY	blue
GOLGA6L9	blue
GOLGA8A	blue
GOLGA8N	blue
GOLM1	blue
GPR171	blue
GPR18	blue
GPR183	blue
GPR65	blue
GPX1	blue
GRAP	blue
GSE1	blue
GSPT2	blue
GUSB	blue
GVINP1	blue
GZMA	blue
GZMB	blue
GZMH	blue
GZMK	blue
GZMM	blue
HCG26	blue
HCK	blue
HCLS1	blue
HDAC9	blue
HDLBP	blue
HHEX	blue
HIF1A	blue
HIST1H4L	blue
HIST2H2BE	blue
HLA-DOB	blue
HLA-DQB2	blue
HLA-DRB6	blue
HOPX	blue
HPSE	blue
HRAS	blue
HSD17B11	blue
ICAM2	blue
ICAM3	blue
ICOS	blue
IFI30	blue
IGF2BP2	blue
IGHD	blue
IGHM	blue
IGHV3-72	blue
IGHV5-78	blue
IGK	blue
IGKC	blue
IGLC1	blue
IGLJ3	blue
IGLL3P	blue
IGLL5	blue
IGLV1-44	blue
IGSF6	blue
IKZF1	blue
IL10RA	blue
IL11RA	blue
IL15	blue
IL15RA	blue
IL16	blue
IL18	blue
IL18R1	blue
IL1RN	blue
IL21R	blue
IL27RA	blue
IL2RA	blue
IL2RG	blue
IL4R	blue
IL6R	blue
IL7	blue
IL7R	blue
INPP5D	blue
INTS7	blue
IPCEF1	blue
IRAK3	blue
IRF8	blue
IRX5	blue
ISYNA1	blue
ITGA4	blue
ITGAL	blue
ITGAX	blue
ITGB2	blue
ITGB7	blue
ITK	blue
ITM2A	blue
JAK2	blue
JCHAIN	blue
JUP	blue
KCNQ1	blue
KIAA0895	blue
KLF13	blue
KLF2	blue
KLRB1	blue
KLRC1	blue
KLRC3	blue
KLRD1	blue
KLRF1	blue
LAG3	blue
LAIR1	blue
LAPTM5	blue
LAT	blue
LBH	blue
LCK	blue
LCP1	blue
LCP2	blue
LEF1	blue
LGALS2	blue
LGALS3	blue
LILRB1	blue
LILRB2	blue
LILRB3	blue
LIMD2	blue
LIME1	blue
LMAN2L	blue
LMO2	blue
LOC101929272	blue
LPAR6	blue
LRCH4	blue
LRMP	blue
LRRK1	blue
LSP1	blue
LSR	blue
LST1	blue
LTB	blue
LY75	blue
LY9	blue
LY96	blue
LYN	blue
LYZ	blue
MACROD1	blue
MAGED1	blue
MALT1	blue
MAP3K5	blue
MAP4K1	blue
MAP7	blue
MAPRE2	blue
2024-03-01	blue
MARCO	blue
MAST3	blue
MATK	blue
MBNL1	blue
MDFIC	blue
MDK	blue
MEF2C	blue
MEOX1	blue
MFNG	blue
MICAL1	blue
MICB	blue
MILR1	blue
MIPEP	blue
MMD	blue
MMP12	blue
MNAT1	blue
MPP1	blue
MS4A1	blue
MS4A6A	blue
MYO1F	blue
MYO6	blue
MZB1	blue
NABP1	blue
NCF1	blue
NCF2	blue
NCF4	blue
NCKAP1L	blue
NCR3	blue
NEDD9	blue
NFKBIB	blue
NIBAN1	blue
NINJ2	blue
NKG7	blue
NLRP1	blue
NOD2	blue
NOL3	blue
NPL	blue
NR2F6	blue
OCLN	blue
ODF2	blue
OLR1	blue
OSBPL3	blue
P2RX5	blue
P2RY10	blue
P2RY14	blue
PACSIN3	blue
PARP8	blue
PCSK5	blue
PCSK7	blue
PDCD1LG2	blue
PDE3B	blue
PDE4B	blue
PECAM1	blue
PELI1	blue
PERP	blue
PHACTR1	blue
PI3	blue
PIGN	blue
PIK3CG	blue
PIM1	blue
PKD1P5	blue
PLA2G2D	blue
PLAC8	blue
PLAU	blue
PLBD1	blue
PLCG2	blue
PLCL2	blue
PLEK	blue
PLEKHA2	blue
PLEKHF1	blue
PLEKHO1	blue
PLPP2	blue
PLXNB1	blue
PML	blue
PNOC	blue
PNRC1	blue
PODXL2	blue
POLR2L	blue
POU2AF1	blue
PPP1R16B	blue
PPP1R26	blue
PRF1	blue
PRKACB	blue
PRKCB	blue
PRKCQ	blue
PRRC2B	blue
PRSS8	blue
PSIP1	blue
PSTPIP1	blue
PTAFR	blue
PTENP1	blue
PTGDS	blue
PTGER2	blue
PTGER4	blue
PTGS2	blue
PTK6	blue
PTPN22	blue
PTPRC	blue
PTPRCAP	blue
PTPRE	blue
PTPRF	blue
PVRIG	blue
PYGL	blue
QPCT	blue
QSOX1	blue
RAB25	blue
RAB33A	blue
RAB8B	blue
RABGAP1L	blue
RAC2	blue
RASA3	blue
RASGRP1	blue
RASGRP2	blue
RASGRP3	blue
RASSF2	blue
RASSF4	blue
RCBTB2	blue
RESF1	blue
RGS1	blue
RGS13	blue
RGS14	blue
RHOH	blue
RIPOR2	blue
RNASE1	blue
RPL10L	blue
RRP15	blue
RTL8A	blue
RUBCNL	blue
RUNX3	blue
S100A4	blue
S100A6	blue
S1PR1	blue
SAMHD1	blue
SAMSN1	blue
SAT1	blue
SATB1	blue
SCARF1	blue
SDCBP	blue
SECTM1	blue
SEL1L3	blue
SELL	blue
SELPLG	blue
SEMA4D	blue
SERPINB9	blue
SH2D1A	blue
SHTN1	blue
SIGLEC1	blue
SIPA1	blue
SIRPG	blue
SIT1	blue
SKAP2	blue
SLA	blue
SLAMF7	blue
SLAMF8	blue
SLC16A3	blue
SLC16A7	blue
SLC1A3	blue
SLC2A14	blue
SLC2A3	blue
SLC2A6	blue
SLC4A2	blue
SLC7A7	blue
SLCO2B1	blue
SLCO3A1	blue
SLFN12	blue
SNRK	blue
SNX10	blue
SOD2	blue
SORD	blue
SOX4	blue
SP140L	blue
SPI1	blue
SPIB	blue
SPINT1	blue
SPP1	blue
SPTSSA	blue
SRGN	blue
ST14	blue
ST3GAL2	blue
ST6GAL1	blue
ST8SIA4	blue
STAP1	blue
STAT4	blue
STK10	blue
STK3	blue
SYK	blue
SYNE1	blue
TACC1	blue
TANC2	blue
TBC1D16	blue
TBXAS1	blue
TCF7	blue
TCIRG1	blue
TFAP2A	blue
TFEB	blue
TFEC	blue
THBD	blue
THEM6	blue
THEMIS2	blue
TJP2	blue
TJP3	blue
TKFC	blue
TLE4	blue
TLR1	blue
TLR2	blue
TLR8	blue
TM7SF2	blue
TMCO3	blue
TMED3	blue
TMEM132A	blue
TMEM255A	blue
TNFAIP2	blue
TNFAIP3	blue
TNFAIP6	blue
TNFAIP8	blue
TNFRSF17	blue
TNFRSF1B	blue
TNFRSF25	blue
TNFRSF4	blue
TOX	blue
TPST2	blue
TRAC	blue
TRAF1	blue
TRAF3IP3	blue
TRAF4	blue
TRAT1	blue
TRAV38-1	blue
TRBC1	blue
TRDV3	blue
TRPM4	blue
TRPS1	blue
TSC22D1	blue
TSPAN15	blue
TXNIP	blue
TYROBP	blue
UBASH3A	blue
UBIAD1	blue
ULK1	blue
UPP1	blue
USP20	blue
VILL	blue
VNN1	blue
VPREB3	blue
VWA1	blue
WAS	blue
WIPF1	blue
XCL1	blue
ZAP70	blue
ZBED8	blue
ZBP1	blue
ZEB2	blue
ZFP36	blue
ZNF276	blue
ABAT	brown
ABLIM3	brown
ACADSB	brown
ACOT2	brown
ACOX2	brown
ADCY9	brown
ADGRB2	brown
ADIRF	brown
AFF3	brown
AGR2	brown
AHNAK	brown
AKR7A3	brown
ALCAM	brown
ALDH3B2	brown
ALDH6A1	brown
AMIGO2	brown
ANG	brown
ANXA9	brown
AR	brown
AREG	brown
ARFIP2	brown
ARMT1	brown
ARNT2	brown
ARNTL2	brown
ATP6V1G1	brown
BAG2	brown
BCAM	brown
BCAR3	brown
BCAS1	brown
BCAS4	brown
BHLHE40	brown
BIK	brown
BLVRA	brown
BMERB1	brown
BTG3	brown
C21orf91	brown
C3orf14	brown
C4B	brown
C5orf30	brown
C9orf116	brown
CA12	brown
CACNA2D2	brown
CADPS2	brown
CAMK2N1	brown
CANT1	brown
CBS	brown
CCND1	brown
CCNE1	brown
CD46	brown
CD82	brown
CDH3	brown
CDKN2A	brown
CEACAM6	brown
CELSR2	brown
CERS2	brown
CERS4	brown
CERS6	brown
CHI3L2	brown
CHST15	brown
CLGN	brown
CLSTN2	brown
COQ4	brown
CORO2A	brown
COX6C	brown
CPB1	brown
CPD	brown
CRAT	brown
CRIP1	brown
CRIP2	brown
CRNKL1	brown
CSAD	brown
CSRP2	brown
CST3	brown
CTSV	brown
CUEDC1	brown
CXADR	brown
CYB5A	brown
CYB5R1	brown
CYP4B1	brown
DAAM1	brown
DACH1	brown
DALRD3	brown
DBNDD2	brown
DGKD	brown
DHCR24	brown
DHRS2	brown
DHRS7	brown
DNAJC12	brown
DNALI1	brown
DUSP4	brown
DUSP5	brown
DYNC2LI1	brown
ECI2	brown
EEF1A2	brown
EFHC1	brown
ELOVL2	brown
EMP2	brown
ENPP1	brown
EPS8L1	brown
ERBB4	brown
ESR1	brown
EVA1B	brown
EVL	brown
FAAH	brown
FABP5	brown
FAH	brown
FAM174B	brown
FBP1	brown
FDXR	brown
FGFR3	brown
FMO5	brown
FOXA1	brown
FUT8	brown
FXYD3	brown
G6PC3	brown
GABRE	brown
GAK	brown
GALNT10	brown
GALNT6	brown
GALNT7	brown
GAMT	brown
GASK1B	brown
GATA3	brown
GDF15	brown
GFRA1	brown
GPD1L	brown
GPRC5A	brown
GPRC5C	brown
GPX7	brown
GREB1	brown
GSTM3	brown
GSTP1	brown
HACD3	brown
HDGFL3	brown
HHAT	brown
HIST1H2AC	brown
HMGA1	brown
HOXB2	brown
HOXC6	brown
HSPB1	brown
HSPB8	brown
IER3	brown
IFT140	brown
IGF1R	brown
IGFBP2	brown
IGFBP4	brown
IL6ST	brown
INAVA	brown
INPP4B	brown
IRS1	brown
ISOC1	brown
ITM2C	brown
ITPR1	brown
JRKL	brown
KCNE4	brown
KCNK15	brown
KCTD3	brown
KDM4B	brown
KIAA0040	brown
KIAA1324	brown
KIF13B	brown
KIF16B	brown
KLHL7	brown
KRT18	brown
KRT19	brown
KRT8	brown
LAMP3	brown
LASP1	brown
LBR	brown
LDHB	brown
LMO4	brown
LOC100130449	brown
LPIN1	brown
LRP8	brown
LY6D	brown
MAGED2	brown
MAPT	brown
MAST4	brown
MCCC2	brown
MED13L	brown
MEGF9	brown
MEIS3P1	brown
METRN	brown
MFHAS1	brown
MGST2	brown
MICAL3	brown
MICALL2	brown
MLPH	brown
MPP6	brown
MREG	brown
MRTFB	brown
MSMB	brown
MTMR2	brown
MTUS1	brown
MUC1	brown
MYB	brown
MYO10	brown
MYOF	brown
NAT1	brown
NDRG1	brown
NFIL3	brown
NKAIN1	brown
NME3	brown
NME5	brown
NPDC1	brown
NPY1R	brown
NQO1	brown
NR2F2	brown
NR4A2	brown
NRIP1	brown
NUDT4	brown
NUDT4B	brown
ODC1	brown
PBX1	brown
PDZK1	brown
PEX11A	brown
PFKP	brown
PGR	brown
PHGDH	brown
PIP	brown
PLAAT3	brown
PLAT	brown
PLEKHF2	brown
PLIN2	brown
PLK2	brown
PNPLA4	brown
PPP1R3C	brown
PRKD3	brown
PRNP	brown
PRR15L	brown
PRSS23	brown
PSAT1	brown
QDPR	brown
RAB11FIP1	brown
RAB17	brown
RAB26	brown
RABEP1	brown
RARRES1	brown
RBM47	brown
REEP1	brown
REEP5	brown
REPS2	brown
RETREG1	brown
RHOB	brown
RMND1	brown
RNASE4	brown
RND1	brown
RNF144A	brown
RRAGD	brown
RRAS2	brown
S100A14	brown
SACS	brown
SCCPDH	brown
SCGB1D2	brown
SCGB2A2	brown
SCUBE2	brown
SDC4	brown
SEC16A	brown
SELENBP1	brown
SEMA3B	brown
SEMA3C	brown
SEMA3F	brown
SERPINA3	brown
SERPINA5	brown
SH3BP4	brown
SH3GLB2	brown
SIDT1	brown
SKP1	brown
SLC16A6	brown
SLC19A2	brown
SLC1A4	brown
SLC22A18	brown
SLC27A2	brown
SLC2A10	brown
SLC39A6	brown
SLC44A4	brown
SLC7A8	brown
SLC9A3R1	brown
SLC9A6	brown
SLPI	brown
SMCO4	brown
SOX11	brown
SPATA20	brown
SPDEF	brown
SREBF1	brown
ST6GALNAC2	brown
ST8SIA1	brown
STC2	brown
STK39	brown
SYBU	brown
SYT17	brown
TBC1D9	brown
TBX3	brown
TCEAL1	brown
TCEAL4	brown
TESMIN	brown
TFF1	brown
TFF3	brown
TMEM30B	brown
TMSB15A	brown
TNFRSF21	brown
TNNT1	brown
TOB1	brown
TOM1L1	brown
TOX3	brown
TP53TG1	brown
TPBG	brown
TRIB3	brown
TRMT11	brown
TSPAN1	brown
TSPAN13	brown
UBE2E3	brown
UCHL1	brown
UGCG	brown
UGDH	brown
VAV3	brown
WWP1	brown
XBP1	brown
XYLT2	brown
ZIC1	brown
ZMYND10	brown
ZNF446	brown
ZNF552	brown
ZNF652	brown
ABCA1	cyan
ACP5	cyan
ACSL4	cyan
AKAP2	cyan
AKR1B1	cyan
ALDH1A1	cyan
ANXA1	cyan
APOC1	cyan
APOE	cyan
CCL18	cyan
CCL2	cyan
CD163	cyan
CEBPB	cyan
CREG1	cyan
CSTB	cyan
CTSB	cyan
CTSL	cyan
CYP1B1	cyan
DAB2	cyan
DEPP1	cyan
DPYSL2	cyan
ENPP2	cyan
EOGT	cyan
EPB41L2	cyan
FNDC3B	cyan
FOXN3	cyan
FSCN1	cyan
FUCA1	cyan
GPNMB	cyan
HMOX1	cyan
IRAK1	cyan
KCTD12	cyan
LGALS1	cyan
LGMN	cyan
LIPA	cyan
MAFB	cyan
MAP4K4	cyan
MARCKS	cyan
MMP9	cyan
MRC1	cyan
MS4A4A	cyan
MSN	cyan
NPC2	cyan
PLA2G7	cyan
PLPP3	cyan
PLTP	cyan
RBMS1	cyan
RGCC	cyan
RGL1	cyan
S100A10	cyan
SCPEP1	cyan
SGK1	cyan
TGFBI	cyan
TIMP2	cyan
TNS3	cyan
TREM2	cyan
TUBB6	cyan
VCAM1	cyan
VIM	cyan
VSIG4	cyan
A2M	green
ABCA8	green
ACKR1	green
ACKR3	green
ACTA2	green
ADAM12	green
ADAMTS1	green
ADAMTS5	green
ADGRA2	green
ADGRF5	green
ADGRL4	green
AEBP1	green
AHNAK2	green
AKAP12	green
ANGPT2	green
ANGPTL2	green
AQP1	green
ASPN	green
ATXN1	green
BACE1	green
BGN	green
BHLHE41	green
BMP1	green
C1R	green
C1S	green
C3	green
CALD1	green
CAV1	green
CAV2	green
CAVIN1	green
CAVIN3	green
CCN1	green
CCN2	green
CCN5	green
CD93	green
CD99	green
CDH11	green
CDH5	green
CDKN1C	green
CFH	green
CFHR1	green
CFI	green
CILP	green
CLDN5	green
CLEC11A	green
CNN1	green
COL10A1	green
COL11A1	green
COL14A1	green
COL15A1	green
COL16A1	green
COL18A1	green
COL1A1	green
COL1A2	green
COL3A1	green
COL4A1	green
COL4A2	green
COL5A1	green
COL5A2	green
COL6A1	green
COL6A2	green
COL6A3	green
COL8A2	green
COLEC12	green
COMP	green
COPZ2	green
CORIN	green
CPA3	green
CRISPLD2	green
CTSK	green
CXCL12	green
CXCL14	green
DACT1	green
DCN	green
DKK3	green
DPYSL3	green
DST	green
ECM2	green
EDNRA	green
EFEMP1	green
EMCN	green
EMILIN1	green
EMP1	green
EPAS1	green
F13A1	green
F2R	green
F3	green
FAP	green
FBLN1	green
FBLN2	green
FBN1	green
FERMT2	green
FILIP1L	green
FLNA	green
FLRT2	green
FMO1	green
FN1	green
FRZB	green
FSTL1	green
GAS1	green
GAS6	green
GEM	green
GGT5	green
GJA1	green
GJA4	green
GLT8D2	green
GNG11	green
GREM1	green
GRP	green
GSN	green
HEG1	green
HSPG2	green
HTR2B	green
HTRA1	green
ID1	green
ID3	green
IGF1	green
IGFBP3	green
IGFBP6	green
IGFBP7	green
IL1R1	green
INHBA	green
ISLR	green
ITGB5	green
ITGBL1	green
JAG1	green
JAM2	green
JAM3	green
KCNJ8	green
KDR	green
KLF10	green
LAMA2	green
LAMB1	green
LAMC1	green
LDB2	green
LHFPL6	green
LMCD1	green
LOX	green
LOXL1	green
LRRC15	green
LRRC17	green
LRRC32	green
LTBP2	green
LUM	green
MAN1A1	green
MAP1B	green
MFAP2	green
MFAP4	green
MFAP5	green
MMP1	green
MMP11	green
MMP13	green
MMP14	green
MMP2	green
MMP3	green
MXRA5	green
MXRA7	green
MXRA8	green
MYH11	green
MYL9	green
MYLK	green
MYO1B	green
NBL1	green
NID1	green
NID2	green
NNMT	green
NOX4	green
NR2F1	green
NREP	green
NRP1	green
NT5E	green
NTM	green
NUAK1	green
OGN	green
OLFML1	green
OLFML2B	green
OLFML3	green
OMD	green
PALLD	green
PAM	green
PCOLCE	green
PDGFC	green
PDGFRB	green
PDGFRL	green
PKD2	green
PLN	green
PLS3	green
PLSCR4	green
PLXDC2	green
PLXND1	green
PMP22	green
POSTN	green
PROS1	green
PRRX1	green
PTPRG	green
PTPRM	green
PXDN	green
RAB31	green
RAI14	green
RARRES2	green
RCN3	green
RECK	green
RGS5	green
RIN2	green
ROBO1	green
RRAS	green
RUNX1T1	green
SERPINE1	green
SERPINF1	green
SERPING1	green
SERPINH1	green
SFRP4	green
SLIT3	green
SNAI2	green
SPARC	green
SPARCL1	green
SPOCK1	green
SPON1	green
SPON2	green
SRPX	green
SSPN	green
SULF1	green
SYNPO	green
TAGLN	green
TCF4	green
TENM4	green
TGFB1I1	green
TGFB3	green
TGFBR2	green
THBS1	green
THBS2	green
THBS4	green
THY1	green
TIE1	green
TIMP1	green
TIMP3	green
TMEM204	green
TMEM47	green
TNC	green
TP53I3	green
TPM2	green
TPSAB1	green
TPSB2	green
TWIST1	green
VCAN	green
VWF	green
ZBTB20	green
ZEB1	green
ZNF423	green
AASS	greenyellow
ABCD3	greenyellow
AKT1	greenyellow
AKT3	greenyellow
AKTIP	greenyellow
ALDOA	greenyellow
ANXA6	greenyellow
APEH	greenyellow
ARL6IP1	greenyellow
ARL6IP5	greenyellow
ASAH1	greenyellow
ASPSCR1	greenyellow
ATOX1	greenyellow
ATP5IF1	greenyellow
ATP6V0E2	greenyellow
BATF3	greenyellow
BCAP31	greenyellow
BMI1	greenyellow
BTF3	greenyellow
BUB3	greenyellow
C12orf29	greenyellow
C5orf15	greenyellow
CCDC47	greenyellow
CCNG1	greenyellow
CCNG2	greenyellow
CD164	greenyellow
CD9	greenyellow
CDC14B	greenyellow
CDC25A	greenyellow
CDK5	greenyellow
CENPX	greenyellow
CETN2	greenyellow
CETN3	greenyellow
CHMP2A	greenyellow
CIRBP	greenyellow
CLIP4	greenyellow
CLU	greenyellow
CORO1B	greenyellow
COX6A1	greenyellow
COX7C	greenyellow
CRYZ	greenyellow
DCXR	greenyellow
DDX23	greenyellow
DHPS	greenyellow
DHRS7B	greenyellow
DHX40	greenyellow
DMXL1	greenyellow
DNAJC1	greenyellow
DPP3	greenyellow
ECI1	greenyellow
EID1	greenyellow
EXO1	greenyellow
FANCF	greenyellow
FBXL5	greenyellow
FDFT1	greenyellow
FKBP3	greenyellow
GNAS	greenyellow
GPR161	greenyellow
GSPT1	greenyellow
GTF3C1	greenyellow
H1F0	greenyellow
H1FX	greenyellow
HEBP1	greenyellow
HIGD1A	greenyellow
HIST1H1C	greenyellow
HIST1H2AJ	greenyellow
HIST1H2BD	greenyellow
HIST1H2BE	greenyellow
HIST1H2BF	greenyellow
HIST1H2BH	greenyellow
HIST1H2BK	greenyellow
HIST1H4J	greenyellow
HIST2H2AA3	greenyellow
HNRNPH2	greenyellow
HSD17B4	greenyellow
HSPA9	greenyellow
IMPDH2	greenyellow
ITFG1	greenyellow
KLHDC2	greenyellow
KTN1	greenyellow
LAD1	greenyellow
LRIG1	greenyellow
LUC7L3	greenyellow
LZTFL1	greenyellow
MFSD10	greenyellow
MICU2	greenyellow
MKNK2	greenyellow
MOAP1	greenyellow
MPDU1	greenyellow
MRPL58	greenyellow
MRPS16	greenyellow
MRPS34	greenyellow
MSMO1	greenyellow
MYL12B	greenyellow
NDFIP1	greenyellow
NDUFA7	greenyellow
NDUFC1	greenyellow
NDUFV2	greenyellow
NME1	greenyellow
NOP53	greenyellow
NPRL2	greenyellow
NPTN	greenyellow
NUCB2	greenyellow
OXLD1	greenyellow
P4HB	greenyellow
PAFAH1B3	greenyellow
PCBD1	greenyellow
PCM1	greenyellow
PCMTD2	greenyellow
PDCD4	greenyellow
PHB	greenyellow
PLGRKT	greenyellow
PNMA1	greenyellow
POLI	greenyellow
PRELID3B	greenyellow
PRKCD	greenyellow
PSD3	greenyellow
PSENEN	greenyellow
PSMD3	greenyellow
PTOV1	greenyellow
PTP4A2	greenyellow
RASL12	greenyellow
REPIN1	greenyellow
RHOC	greenyellow
RPL15	greenyellow
RPL36AL	greenyellow
RPS27L	greenyellow
RRN3	greenyellow
RUVBL2	greenyellow
SAR1B	greenyellow
SARAF	greenyellow
SCD	greenyellow
SELENOP	greenyellow
SELENOW	greenyellow
SEPHS2	greenyellow
SERINC1	greenyellow
SH3BGRL	greenyellow
SIAH2	greenyellow
SIL1	greenyellow
SIM1	greenyellow
SLC2A4RG	greenyellow
SLC38A1	greenyellow
SLIRP	greenyellow
SMYD3	greenyellow
SNRPN	greenyellow
SNX1	greenyellow
SOD1	greenyellow
SPINT2	greenyellow
SUB1	greenyellow
SUCLG2	greenyellow
SYNGR2	greenyellow
TECR	greenyellow
TICAM2	greenyellow
TMEM106B	greenyellow
TMEM106C	greenyellow
TMEM135	greenyellow
TNNI2	greenyellow
TRMT1L	greenyellow
TUFM	greenyellow
TWF1	greenyellow
UBL5	greenyellow
UQCRC1	greenyellow
UQCRQ	greenyellow
USB1	greenyellow
VMP1	greenyellow
VPS28	greenyellow
ZFYVE16	greenyellow
ZNF91	greenyellow
AAAS	grey
ABCA12	grey
ABCA2	grey
ABCC3	grey
ABCC4	grey
ABHD3	grey
ABHD8	grey
ACADM	grey
ACOT9	grey
ACSF2	grey
ACTA1	grey
ADARB1	grey
ADGB	grey
ADGRA3	grey
ADGRG1	grey
ADI1	grey
ADRA1B	grey
ADRA2C	grey
AFAP1	grey
AFDN	grey
AFP	grey
AGBL3	grey
AGBL5	grey
AGL	grey
AGTR1	grey
AHDC1	grey
AHSA2P	grey
AK4	grey
AK4P1	grey
AKIP1	grey
AKR1B10	grey
ALDH1A3	grey
ALDH5A1	grey
ALDOC	grey
ALG12	grey
ALOX15B	grey
AMDHD2	grey
AMH	grey
AMY1A	grey
ANGPTL4	grey
ANKMY1	grey
ANKRD36BP2	grey
ANKRD40	grey
ANKS1B	grey
ANKZF1	grey
ANO1	grey
ANOS1	grey
AOPEP	grey
AP1G1	grey
APLP1	grey
APOBEC3F	grey
APOD	grey
APOF	grey
APOLD1	grey
APP	grey
AQP3	grey
ARHGAP10	grey
ARHGAP19	grey
ARHGEF10	grey
ARHGEF17	grey
ARHGEF26	grey
ARID5A	grey
ARL4A	grey
ARMC9	grey
ARMCX1	grey
ARMCX2	grey
ARPC4	grey
ARSD	grey
ARTN	grey
ASB13	grey
ASB6	grey
ASB7	grey
ASCL2	grey
ASPH	grey
ASS1	grey
ASTE1	grey
ASTN2	grey
ATF3	grey
ATP11A	grey
ATP2A3	grey
ATP2C2	grey
ATP6V1B1	grey
ATP8A2	grey
AUTS2	grey
AXIN1	grey
B3GAT3	grey
B9D1	grey
BACE2	grey
BAG4	grey
BAMBI	grey
BAX	grey
BBS7	grey
BDH2	grey
BDKRB2	grey
BET1L	grey
BEX3	grey
BEX4	grey
BFSP1	grey
BLMH	grey
BLZF1	grey
BMP4	grey
BMPR1B	grey
BRCA1	grey
BRD9	grey
BRINP3	grey
BTF3P11	grey
C11orf80	grey
C14orf132	grey
C17orf80	grey
C18orf25	grey
C1orf109	grey
C1orf115	grey
C1orf116	grey
C1orf21	grey
C1RL	grey
C2CD2	grey
C2orf68	grey
C3orf52	grey
C7orf26	grey
C8orf44	grey
CA2	grey
CA8	grey
CAB39L	grey
CADM1	grey
CADM4	grey
CALML5	grey
CAMK1D	grey
CAMP	grey
CAMTA1	grey
CAP2	grey
CASC1	grey
CASKIN2	grey
CBARP	grey
CBLC	grey
CBR1	grey
CBR3	grey
CBX4	grey
CBX6	grey
CCDC102B	grey
CCDC106	grey
CCDC121	grey
CCDC88C	grey
CCNO	grey
CCNT1	grey
CCZ1B	grey
CD24	grey
CD320	grey
CD44	grey
CD55	grey
CDCP1	grey
CDK10	grey
CDK18	grey
CDK5RAP2	grey
CDKAL1	grey
CDKN1A	grey
CDKN2B	grey
CDR1	grey
CEACAM5	grey
CEBPD	grey
CEL	grey
CEP131	grey
CEP72	grey
CFAP69	grey
CFB	grey
CFDP1	grey
CGA	grey
CGREF1	grey
CHAD	grey
CHD1L	grey
CHKA	grey
CHM	grey
CHMP6	grey
CHN1	grey
CHPT1	grey
CHST12	grey
CHST8	grey
CITED1	grey
CKB	grey
CKMT1B	grey
CLASP2	grey
CLBA1	grey
CLCA2	grey
CLCN7	grey
CLDN15	grey
CLDN8	grey
CLIC3	grey
CLIC4	grey
CLIP2	grey
CLPB	grey
CLSTN3	grey
CMAHP	grey
CNIH3	grey
CNN3	grey
CNNM4	grey
CNOT3	grey
CNPY3	grey
CNTNAP2	grey
COL2A1	grey
COL4A5	grey
COL7A1	grey
COPB2	grey
CORO7	grey
CP	grey
CPE	grey
CPEB3	grey
CPTP	grey
CRCT1	grey
CRISP3	grey
CRLF1	grey
CRYBG1	grey
CST1	grey
CST2	grey
CST4	grey
CST6	grey
CTAG1A	grey
CTNNB1	grey
CTSD	grey
CTSF	grey
CUL9	grey
CWF19L1	grey
CXXC4	grey
CYP27A1	grey
CYP2J2	grey
CYP4F8	grey
DBNDD1	grey
DCAKD	grey
DCLRE1A	grey
DCPS	grey
DDHD2	grey
DDIT4	grey
DENND1B	grey
DENND4A	grey
DENND5B	grey
DEPTOR	grey
DFFB	grey
DHRS11	grey
DHX35	grey
DHX57	grey
DIO1	grey
DIXDC1	grey
DNAJC3	grey
DNASE1L2	grey
DNMT3A	grey
DOCK6	grey
DOP1A	grey
DRD4	grey
DTWD1	grey
DXO	grey
DYRK4	grey
DZANK1	grey
DZIP3	grey
ECM1	grey
ECSIT	grey
EDN1	grey
EED	grey
EEF1A1P42	grey
EFCAB2	grey
EFCAB7	grey
EFNA3	grey
EFNB2	grey
EFS	grey
EGF	grey
EGFL7	grey
EGOT	grey
EGR3	grey
EHD3	grey
EHF	grey
EHHADH	grey
EIF3F	grey
EIF3FP2	grey
ENC1	grey
ENO2	grey
ENO3	grey
EPB41L3	grey
EPB41L4A	grey
EPB41L4A-DT	grey
EPHX2	grey
EPPK1	grey
ERCC2	grey
EREG	grey
ERF	grey
ERMAP	grey
ERO1A	grey
EVPL	grey
EXOC5	grey
EXOC7	grey
EYA2	grey
F12	grey
FA2H	grey
FABP6	grey
FABP7	grey
FADS2	grey
FAM110B	grey
FAM149B1	grey
FAM169A	grey
FAM189B	grey
FAM204A	grey
FAM86C1	grey
FAR2	grey
FASN	grey
FBXL2	grey
FBXL4	grey
FBXL8	grey
FCGBP	grey
FCGRT	grey
FER	grey
FGB	grey
FGF13	grey
FGFR4	grey
FGG	grey
FHL2	grey
FJX1	grey
FKBP10	grey
FKBP5	grey
FKBPL	grey
FKTN	grey
FLRT3	grey
FNDC11	grey
FOLH1B	grey
FOLR1	grey
FOSL2	grey
FOXD1	grey
FOXO3B	grey
FOXO4	grey
FRK	grey
FRS2	grey
FSCN2	grey
FUZ	grey
FXR2	grey
FZD2	grey
FZD6	grey
G6PC	grey
G6PD	grey
GAB2	grey
GABPA	grey
GADD45A	grey
GADD45G	grey
GALK1	grey
GALNT3	grey
GAREM1	grey
GATA6	grey
GATB	grey
GDAP1	grey
GGT1	grey
GLMN	grey
GLRB	grey
GLUL	grey
GMDS	grey
GMEB1	grey
GNA13	grey
GNA14	grey
GOLGA2P5	grey
GP1BB	grey
GPALPP1	grey
GPC1	grey
GPC3	grey
GPC4	grey
GPER1	grey
GPR37	grey
GPR39	grey
GPT	grey
GRAMD1C	grey
GRAMD2B	grey
GRB14	grey
GRB7	grey
GRIA2	grey
GRK2	grey
GSC2	grey
GSDMB	grey
GSDMD	grey
GSR	grey
GSTA4	grey
GSTM1	grey
GSTM2	grey
GSTM4	grey
GSTT1	grey
GSTT2	grey
GTF2A1	grey
GTF2H2B	grey
GTF3C5	grey
H2AFJ	grey
H2AFY2	grey
HAUS6	grey
HCG9	grey
HEY1	grey
HGD	grey
HHLA2	grey
HHLA3	grey
HIC2	grey
HINFP	grey
HIP1R	grey
HIRA	grey
HIRIP3	grey
HIST1H1B	grey
HIST1H1D	grey
HIST1H1E	grey
HIST1H2AB	grey
[truncated: 4,415 more rows]

## Sheet: Supplementary Table 3
Supplementary Table 3: Hub genes in black module and brown module.
Gene	Module	MM_R	MM_pvalue	GS_R	GS_pvalue
AGR2	brown	0.847149	7.01617e-197	-0.246199	3.40942e-11
ASPM	black	0.828043	2.44892e-180	0.212758	1.16673e-08
CA12	brown	0.862313	1.02664e-211	-0.269255	3.56259e-13
CCNB1	black	0.806933	2.74753e-164	0.153381	4.32244e-05
CCNB2	black	0.872783	4.93775e-223	0.228389	8.53528e-10
CDC20	black	0.84427	3.02029e-194	0.257642	3.74884e-12
CDK1	black	0.837513	2.86977e-188	0.214342	9.03036e-09
CEP55	black	0.836679	1.50201e-187	0.264026	1.04281e-12
FOXA1	brown	0.879854	2.91987e-231	-0.265678	7.44581e-13
FOXM1	black	0.819949	6.18658e-174	0.235058	2.63461e-10
GATA3	brown	0.86932	3.5071e-219	-0.268184	4.44723e-13
KIF20A	black	0.818705	5.57534e-173	0.201419	6.89383e-08
MAGED2	brown	0.806127	1.027e-163	-0.193034	2.40488e-07
MELK	black	0.847582	2.78668e-197	0.274738	1.12613e-13
MLPH	brown	0.884949	1.61637e-237	-0.260465	2.13802e-12
NCAPG	black	0.801433	1.9797e-160	0.198832	1.01944e-07
NUSAP1	black	0.826308	6.15662e-179	0.198892	1.0103e-07
PRC1	black	0.821333	5.23692e-175	0.213598	1.01872e-08
RHOB	brown	0.804856	8.13301e-163	-0.177339	2.15916e-06
SLC39A6	brown	0.81831	1.11728e-172	-0.233366	3.56199e-10
TBC1D9	brown	0.885349	5.06555e-238	-0.257669	3.72881e-12
TPX2	black	0.855358	1.06221e-204	0.246313	3.33707e-11
UBE2C	black	0.851704	3.68009e-201	0.193592	2.21664e-07
XBP1	brown	0.862953	2.22187e-212	-0.173231	3.71968e-06

## Sheet: Supplementary Table 4
Supplementary Table 4: Genes in 22 tumor-related pathways.
Antigen processing and presentation	IFNG	TNF	PSME1	PSME2	PSME3	HSPA8	HSPA1A	HSPA2	HSPA1L	HSPA1B	HSPA6	HSPA4	HSP90AA1	HSP90AB1	HLA-A	HLA-B	HLA-C	HLA-F	HLA-G	HLA-E	HSPA5	CANX	B2M	PDIA3	CALR	TAPBP	TAP1	TAP2	CD8A	CD8B	CD8B2	KIR3DL2	KIR3DL1	KIR3DL3	KIR2DL2	KIR2DL1	KIR2DL3	KIR2DL4	KIR2DL5A	KLRC1	KLRC2	KLRC3	KLRC4	KLRD1	KIR2DS1	KIR2DS3	KIR2DS4	KIR2DS5	KIR2DS2
Base excision repair	OGG1	NTHL1	NEIL1	NEIL2	NEIL3	UNG	SMUG1	MUTYH	MPG	MBD4	TDG	APEX1	APEX2	POLB	POLL	HMGB1	XRCC1	PCNA	POLD1	POLD2	POLD3	POLD4	POLE	POLE2	POLE3	POLE4	LIG1	LIG3	PARP1	PARP2	PARP3	PARP4	FEN1
ECM-receptor interaction	COL1A1	COL1A2	COL2A1	COL4A2	COL4A4	COL4A6	COL4A1	COL4A5	COL4A3	COL6A1	COL6A2	COL6A3	COL6A6	COL6A5	COL9A1	COL9A2	COL9A3	LAMA1	LAMA2	LAMA3	LAMA5	LAMA4	LAMB1	LAMB2	LAMB3	LAMB4	LAMC1	LAMC2	LAMC3	CHAD	RELN	THBS1	COMP	THBS2	THBS3	THBS4	FN1	SPP1	VTN	TNC	TNN	TNR	TNXB	NPNT	FRAS1	FREM2	FREM1	DSPP	VWF
PI3K-Akt signaling pathway	EGF	TGFA	EREG	AREG	FGF1	FGF2	FGF3	FGF4	FGF17	FGF6	FGF7	FGF8	FGF9	FGF10	FGF16	FGF5	FGF18	FGF20	FGF22	FGF19	FGF21	FGF23	NGF	BDNF	NTF3	NTF4	INS	IGF1	IGF2	PDGFA	PDGFB	PDGFC	PDGFD	CSF1	KITLG	FLT3LG	VEGFA	VEGFB	PGF	VEGFC	VEGFD	HGF	ANGPT1	ANGPT2	ANGPT4	EFNA1	EFNA2	EFNA3	EFNA4
NF-kappa B signaling pathway	LCK	ZAP70	LAT	PLCG1	PRKCQ	IGH	SYK	LYN	BLNK	BTK	PLCG2	PRKCB	CARD10	CARD11	CARD14	BCL10	MALT1	IL1B	IL1R1	MYD88	IRAK1	IRAK4	TRAF6	TNF	TNFRSF1A	RIPK1	TRADD	TRAF2	TRAF5	BIRC2	BIRC3	EDA	EDAR	EDARADD	CYLD	EDA2R	DDX58	TRIM25	LBP	CD14	TLR4	LY96	TIRAP	TICAM2	TICAM1	CD40LG	CD40	TRAF3	TNFSF11
TGF-beta signaling pathway	AC023512.1	ACVR1	ACVR1C	ACVR2A	ACVR2B	ACVRL1	AMH	AMHR2	BMP2	BMP4	BMP5	BMP6	BMP7	BMP8A	BMP8B	BMPR1A	BMPR1B	BMPR2	CDKN2B	CHRD	COMP	CREBBP	CUL1	DCN	E2F4	E2F5	EP300	FST	GDF5	GDF6	GDF7	ID1	ID2	ID3	ID4	IFNG	INHBA	INHBB	INHBC	INHBE	LEFTY1	LEFTY2	LTBP1	MAPK1	MAPK3	MYC	NODAL	NOG	PITX2
Wnt signaling pathway	AC023512.1	APC	APC2	AXIN1	AXIN2	BTRC	CACYBP	CAMK2A	CAMK2B	CAMK2D	CAMK2G	CCND1	CCND2	CCND3	CER1	CHD8	CHP1	CHP2	CREBBP	CSNK1A1	CSNK1A1L	CSNK1E	CSNK2A1	CSNK2A2	CSNK2B	CTBP1	CTBP2	CTNNB1	CTNNBIP1	CUL1	CXXC4	DAAM1	DAAM2	DKK1	DKK2	DKK4	DVL1	DVL2	DVL3	EP300	FBXW11	FOSL1	FRAT1	FRAT2	FZD1	FZD10	FZD2	FZD3	FZD4
JAK-STAT signaling pathway	AKT1	AKT2	AKT3	BCL2L1	CBL	CBLB	CBLC	CCND1	CCND2	CCND3	CISH	CLCF1	CNTF	CNTFR	CREBBP	CRLF2	CSF2	CSF2RA	CSF2RB	CSF3	CSF3R	CSH1	CTF1	EP300	EPO	EPOR	GH1	GH2	GHR	GRB2	IFNA1	IFNA10	IFNA13	IFNA14	IFNA16	IFNA17	IFNA2	IFNA21	IFNA4	IFNA5	IFNA6	IFNA7	IFNA8	IFNAR1	IFNAR2	IFNB1	IFNE	IFNG	IFNGR1
MAPK signaling pathway	AKT1	AKT2	AKT3	ARRB1	ARRB2	ATF2	ATF4	BDNF	BRAF	CACNA1A	CACNA1B	CACNA1C	CACNA1D	CACNA1E	CACNA1F	CACNA1G	CACNA1H	CACNA1I	CACNA1S	CACNA2D1	CACNA2D2	CACNA2D3	CACNA2D4	CACNB1	CACNB2	CACNB3	CACNB4	CACNG1	CACNG2	CACNG3	CACNG4	CACNG5	CACNG6	CACNG7	CACNG8	CASP3	CD14	CDC25B	CDC42	CHP1	CHP2	CHUK	CRK	CRKL	DAXX	DDIT3	DUSP1	DUSP10	DUSP14
DNA damage repair	ALKBH2	ALKBH3	APEX1	APEX2	APLF	ATM	ATR	ATRIP	BLM	BRCA1	BRCA2	BRIP1	CCNH	CDK7	CETN2	CHAF1A	CHEK1	CHEK2	CLK2	DCLRE1C	DDB1	DDB2	DUT	ENDOV	ERCC1	ERCC2	ERCC3	ERCC4	ERCC5	ERCC6	ERCC8	FAN1	FANCA	FANCB	FANCC	FANCD2	FANCE	FANCF	FANCG	FANCL	FANCM	GTF2H1	GTF2H2	GTF2H3	GTF2H4	GTF2H5	H2AFX	HLTF	HUS1
EMT2	AXL	FAP	LOXL2	ROR2	TAGLN	TWIST2	WNT5A
Antigen processing machinery	B2M	HLA-A	HLA-B	HLA-C	TAP1	TAP2
Nucleotide excision repair	CCNH	CDK7	CETN2	CUL4A	CUL4B	DDB1	DDB2	ERCC1	ERCC2	ERCC3	ERCC4	ERCC5	ERCC6	ERCC8	GTF2H1	GTF2H2	GTF2H3	GTF2H4	GTF2H5	LIG1	MNAT1	PCNA	POLD1	POLD2	POLD3	POLD4	POLE	POLE2	POLE3	POLE4	RAD23A	RAD23B	RBX1	RFC1	RFC2	RFC3	RFC4	RFC5	RPA1	RPA2	RPA3	RPA4	XPA	XPC
Immune checkpoint	CD274	CTLA4	HAVCR2	LAG3	PDCD1	PDCD1LG2	TIGIT
CD8 T effector	CD8A	CXCL10	CXCL9	GZMA	GZMB	IFNG	PRF1	TBX21
Angiogenesis	CDH5	SOX17	SOX18	TEK
EMT1	CLDN3	CLDN7	CLDN4	CDH1	VIM	TWIST1	ZEB1	ZEB2
DNA replication	DNA2	FEN1	LIG1	MCM2	MCM3	MCM4	MCM5	MCM6	MCM7	PCNA	POLA1	POLA2	POLD1	POLD2	POLD3	POLD4	POLE	POLE2	POLE3	POLE4	PRIM1	PRIM2	RFC1	RFC2	RFC3	RFC4	RFC5	RNASEH1	RNASEH2A	RNASEH2B	RNASEH2C	RPA1	RPA2	RPA3	RPA4	SSBP1
Mismatch repair	EXO1	LIG1	MLH1	MLH3	MSH2	MSH3	MSH6	PCNA	PMS2	POLD1	POLD2	POLD3	POLD4	RFC1	RFC2	RFC3	RFC4	RFC5	RPA1	RPA2	RPA3	RPA4	SSBP1
EMT3	FOXF1	GATA6	SOX9	TWIST1	ZEB1	ZEB2
Cell cycle	ABL1	ANAPC1	ANAPC10	ANAPC11	ANAPC13	ANAPC2	ANAPC4	ANAPC5	ANAPC7	ATM	ATR	BUB1	BUB1B	BUB3	CCNA1	CCNA2	CCNB1	CCNB2	CCNB3	CCND1	CCND2	CCND3	CCNE1	CCNE2	CCNH	CDC14A	CDC14B	CDC16	CDC20	CDC23	CDC25A	CDC25B	CDC25C	CDC26	CDC27	CDC45	CDC6	CDC7	CDK1	CDK2	CDK4	CDK6	CDK7	CDKN1A	CDKN1B	CDKN1C	CDKN2A	CDKN2B	CDKN2C
Pan-F-TBRS	ACTA2	ACTG2	ADAM12	ADAM19	CNN1	COL4A1	CTGF	CTPS1	FAM101B	FSTL3	HSPB1	IGFBP3	PXDC1	SEMA7A	SH3PXD2A	TAGLN	TGFBI	TNS1	TPM1
[truncated: 305 more columns]

## Sheet: Supplementary Table 5
Supplementary Table 5: The GPSA algorithm identified a total of 275 gene perturbations related to achieving pCR with NAC treatment.
Dataset	Symbol	Ensembl	effect	celline	simScore	FSI	gsRatio	GPSI
D20289_ETS1	ETS1	ENSG00000134954	Activated	SCC-25	-4	-0.869	0.42	1.46
D21321_METTL3	METTL3	ENSG00000165819	Activated	PANC-1	-4.5	-0.886	0.36	1.44
D10020_BCLAF1	BCLAF1	ENSG00000029363	Activated	HepG2	-5.24	-0.684	0.38	1.36
D21167_SFMBT1	SFMBT1	ENSG00000163935	Inhibited	786-O	4.59	0.972	0.3	1.34
D20043_YAP1/TAFAZZIN	YAP1/TAFAZZIN	ENSG00000137693/ENSG00000102125	Activated	MDA-MB-231	-4.8	-0.738	0.36	1.27
D20941_RELA	RELA	ENSG00000173039	Activated	HCT116	-4.26	-0.917	0.32	1.25
D21731_LSD1	LSD1	ENSG00000004487	Inhibited	MCF7	3.93	0.927	0.34	1.24
D20039_DNER	DNER	ENSG00000187957	Activated	MDA-MB-231	-4.81	-0.85	0.3	1.23
D10060_DDX5	DDX5	ENSG00000108654	Activated	HepG2	-4.31	-0.918	0.3	1.19
D21233_PAF1	PAF1	ENSG00000006712	Inhibited	SW1990	3.84	0.853	0.36	1.18
D10040_CPSF6	CPSF6	ENSG00000111605	Activated	HepG2	-4.55	-0.645	0.4	1.17
D10318_XRN1	XRN1	ENSG00000114127	Activated	HepG2	-4.43	-0.732	0.36	1.17
D10210_PUF60	PUF60	ENSG00000179950	Activated	HepG2	-4.16	-0.815	0.34	1.15
D22203_AURORA	AURORA	ENSG00000087586	Activated	RPE1	-5.31	-0.513	0.42	1.14
D10066_DHX30	DHX30	ENSG00000132153	Activated	HepG2	-4.28	-0.83	0.32	1.14
D10235_RPS10	RPS10	ENSG00000124614	Activated	HepG2	-4.66	-0.667	0.36	1.12
D20042_YAP1/TAFAZZIN	YAP1/TAFAZZIN	ENSG00000137693/ENSG00000102125	Activated	MDA-MB-231	-4.42	-0.525	0.48	1.11
D10013_APOBEC3C	APOBEC3C	ENSG00000244509	Activated	HepG2	-4.16	-0.936	0.28	1.09
D10295_TIAL1	TIAL1	ENSG00000151923	Activated	HepG2	-4.15	-0.772	0.34	1.09
D21668_BRM	BRM	ENSG00000080503	Activated	H358	-4.6	-0.98	0.24	1.08
D10119_GPKOW	GPKOW	ENSG00000068394	Activated	HepG2	-4.41	-0.607	0.4	1.07
D10053_DDX21	DDX21	ENSG00000165732	Activated	HepG2	-4.8	-0.569	0.38	1.04
D21351_PMVK	PMVK	ENSG00000163344	Activated	HCC1806	-3.68	-0.921	0.3	1.02
D10130_HNRNPC	HNRNPC	ENSG00000092199	Activated	HepG2	-4.04	-0.698	0.36	1.02
D20873_ARID1A	ARID1A	ENSG00000117713	Inhibited	A431	4.47	0.663	0.34	1.01
D20071_KRAS	KRAS	ENSG00000133703	Activated	H358	-5.29	-0.522	0.36	0.995
D10103_FKBP4	FKBP4	ENSG00000004478	Activated	HepG2	-4.02	-0.822	0.3	0.992
D10273_SRSF7	SRSF7	ENSG00000115875	Activated	HepG2	-4.46	-0.505	0.44	0.991
D21701_TMEFF2	TMEFF2	ENSG00000144339	Inhibited	LNCaP	4.56	0.679	0.32	0.99
D20147_EP300	EP300	ENSG00000100393	Activated	IMR-90	-3.92	-0.543	0.46	0.979
D10137_HNRNPLL	HNRNPLL	ENSG00000143889	Activated	HepG2	-4.53	-0.718	0.3	0.976
D22204_AURORA	AURORA	ENSG00000087586	Activated	RPE1	-4.92	-0.469	0.42	0.968
D20364_DNER	DNER	ENSG00000187957	Activated	RD-ES	-3.32	-0.66	0.44	0.965
D20899_HDAC1	HDAC1	ENSG00000116478	Inhibited	BPLER2	4.56	0.756	0.28	0.964
D20091_POM121	POM121	ENSG00000196313	Activated	22Rv1-DR	-4.34	-0.426	0.52	0.96
D10312_WRN	WRN	ENSG00000165392	Activated	HepG2	-4.66	-0.569	0.36	0.955
D10106_FUBP1	FUBP1	ENSG00000162613	Activated	HepG2	-4.19	-0.543	0.42	0.955
D21396_SMARCA4	SMARCA4	ENSG00000127616	Activated	LNCaP	-4.64	-0.858	0.24	0.955
D20521_NFE2L2	NFE2L2	ENSG00000116044	Activated	H460	-4.99	-0.454	0.42	0.951
D21071_YBX1	YBX1	ENSG00000065978	Activated	HEK293T	-4.41	-0.894	0.24	0.947
D10255_SLBP	SLBP	ENSG00000163950	Activated	HepG2	-4.07	-0.824	0.28	0.939
D10167_MTPAP	MTPAP	ENSG00000107951	Activated	HepG2	-4.36	-0.566	0.38	0.938
D21395_SMARCA4	SMARCA4	ENSG00000127616	Activated	LNCaP	-4.63	-0.722	0.28	0.937
D21832_HER2	HER2	ENSG00000141736	Activated	BT-474	-5.36	-0.726	0.24	0.933
D10286_SUPV3L1	SUPV3L1	ENSG00000156502	Activated	HepG2	-4.54	-0.446	0.46	0.931
D21392_CISH	CISH	ENSG00000114737	Activated	NK	-4.02	-0.772	0.3	0.931
D21355_ARID1A	ARID1A	ENSG00000117713	Inhibited	12Z	3.44	0.713	0.38	0.931
D20597_METTL14	METTL14	ENSG00000145388	Activated	HepG2	-3.78	-0.616	0.4	0.93
D10064_DDX59	DDX59	ENSG00000118197	Activated	HepG2	-4.41	-0.499	0.42	0.925
D20596_METTL14	METTL14	ENSG00000145388	Activated	HepG2	-4.01	-0.547	0.42	0.922
D21099_MUC1	MUC1	ENSG00000185499	Activated	LNCaP	-4.89	-0.714	0.26	0.909
D21771_CTNNB1	CTNNB1	ENSG00000168036	Activated	prostate cancer cells	-4.29	-0.504	0.42	0.907
D21290_YAP1	YAP1	ENSG00000137693	Activated	CAOV2	-3.63	-0.78	0.32	0.906
D22127_BRD4/SGC	BRD4/SGC	ENSG00000141867/ENSG00000163069	Activated	MV-4-11	-3.79	-0.597	0.4	0.904
D10174_NIP7	NIP7	ENSG00000132603	Activated	HepG2	-4.18	-0.897	0.24	0.901
D20567_TET2	TET2	ENSG00000168769	Activated	MCF7	-4.59	-0.654	0.3	0.9
D21232_PAF1	PAF1	ENSG00000006712	Inhibited	SW1990	4.26	0.48	0.44	0.9
D20023_FASLG	FASLG	ENSG00000117560	Activated	HeyA8	-4.49	-0.526	0.38	0.898
D21318_IGF2BP1	IGF2BP1	ENSG00000159217	Activated	MV3	-4.88	-0.51	0.36	0.895
D10089_EIF4G2	EIF4G2	ENSG00000110321	Activated	HepG2	-4.21	-0.758	0.28	0.893
D10553_PRPF8	PRPF8	ENSG00000174231	Inhibited	K562	2.99	0.875	0.34	0.89
D20072_TP73	TP73	ENSG00000078900	Inhibited	Daoy	2.84	0.918	0.34	0.887
D20522_NRAS	NRAS	ENSG00000213281	Activated	ERMS	-4.43	-0.525	0.38	0.883
D22140_ZBTB33	ZBTB33	ENSG00000177485	Activated	HeLa	-4.12	-0.631	0.34	0.883
D10017_AUH	AUH	ENSG00000148090	Activated	HepG2	-4.22	-0.455	0.46	0.882
D20022_FASLG	FASLG	ENSG00000117560	Activated	HeyA8	-4.59	-0.457	0.42	0.88
D21366_LINC00473	LINC00473	ENSG00000112541	Inhibited	Gd6	2.78	0.789	0.4	0.876
D10305_UPF1	UPF1	ENSG00000005007	Activated	HepG2	-4.38	-0.434	0.46	0.874
D21333_ADAR	ADAR	ENSG00000160710	Inhibited	A549	3.57	0.816	0.3	0.873
D22090_ATF2WT	ATF2WT	ENSG00000115966	Activated	H3A	-4.31	-0.673	0.3	0.87
D21149_BRD4	BRD4	ENSG00000141867	Inhibited	HEKn	3.07	0.944	0.3	0.87
D20599_METTL14	METTL14	ENSG00000145388	Activated	HepG2	-3.93	-0.551	0.4	0.866
D20642_CDK11B	CDK11B	ENSG00000248333	Inhibited	hESC	3.06	0.675	0.42	0.866
D20507_RPS3	RPS3	ENSG00000149273	Inhibited	SMMC-7721	3.73	0.886	0.26	0.86
D10127_HNRNPA1	HNRNPA1	ENSG00000135486	Activated	HepG2	-3.83	-0.508	0.44	0.856
D20372_HNRNPM	HNRNPM	ENSG00000099783	Activated	LNCAP	-4.39	-0.539	0.36	0.852
D10181_NUFIP2	NUFIP2	ENSG00000108256	Activated	HepG2	-3.31	-0.794	0.32	0.842
D10256_SLTM	SLTM	ENSG00000137776	Activated	HepG2	-4.4	-0.636	0.3	0.839
D10285_SUPT6H	SUPT6H	ENSG00000109111	Activated	HepG2	-4.23	-0.45	0.44	0.838
D10105_FTO	FTO	ENSG00000140718	Activated	HepG2	-4.41	-0.556	0.34	0.834
D20490_TLE2	TLE2	ENSG00000065717	Inhibited	SKOV3	4.04	0.429	0.48	0.833
D20912_RC3H1	RC3H1	ENSG00000135870	Inhibited	HFF-1	4.64	0.689	0.26	0.831
D20333_MYC	MYC	ENSG00000136997	Activated	A549	-4.44	-0.439	0.42	0.819
D20359_NFE2L2	NFE2L2	ENSG00000116044	Activated	A549	-3.39	-0.71	0.34	0.818
D20598_METTL14	METTL14	ENSG00000145388	Activated	HepG2	-3.58	-0.602	0.38	0.818
D10239_RPS3A	RPS3A	ENSG00000145425	Activated	HepG2	-3.87	-0.528	0.4	0.816
D10070_DNAJC21	DNAJC21	ENSG00000168724	Activated	HepG2	-3.94	-0.545	0.38	0.816
D20455_NKX2-5	NKX2-5	ENSG00000183072	Activated	LNCaP	-4.62	-0.55	0.32	0.812
D10150_KIF1C	KIF1C	ENSG00000129250	Activated	HepG2	-4.08	-0.449	0.44	0.805
D20857_TGM2	TGM2	ENSG00000198959	Activated	SW480	-3.6	-0.744	0.3	0.804
D22021_HNF1	HNF1	ENSG00000135100/ENSG00000275410	Inhibited	HEE	3.44	0.686	0.34	0.802
D20029_FXR1	FXR1	ENSG00000114416	Inhibited	H358	3.7	0.975	0.22	0.794
D21872_CHKA	CHKA	ENSG00000110721	Activated	C4-2	-4.56	-0.669	0.26	0.794
D10048_DAZAP1	DAZAP1	ENSG00000071626	Activated	HepG2	-3.98	-0.71	0.28	0.792
D21349_POGLUT1	POGLUT1	ENSG00000163389	Activated	HEKn	-3.7	-0.628	0.34	0.789
D21621_BRD8	BRD8	ENSG00000112983	Activated	Calu-3	-4.2	-0.447	0.42	0.789
D21923_LIN28B	LIN28B	ENSG00000187772	Activated	MOLP-8	-4.24	-0.664	0.28	0.788
D10054_DDX24	DDX24	ENSG00000089737	Activated	HepG2	-3.72	-0.624	0.34	0.788
D21435_MAPK7	MAPK7	ENSG00000166484	Activated	MDA-MB-231	-4.43	-0.805	0.22	0.784
D22012_RBM47	RBM47	ENSG00000163694	Inhibited	H358	3.94	0.586	0.34	0.783
D20785_NDP	NDP	ENSG00000124479	Activated	GBM	-4.81	-0.504	0.32	0.777
D10132_HNRNPF	HNRNPF	ENSG00000169813	Activated	HepG2	-4.25	-0.506	0.36	0.775
D10024_CALR	CALR	ENSG00000179218	Activated	HepG2	-4.21	-0.536	0.34	0.768
D21578_OTUD6B	OTUD6B	ENSG00000155100	Inhibited	KYSE30	3.6	0.56	0.38	0.766
D10328_ZNF574	ZNF574	ENSG00000105732	Activated	HepG2	-4.15	-0.709	0.26	0.765
D20622_HNRNPK	HNRNPK	ENSG00000165119	Activated	HEKn	-3.96	-0.598	0.32	0.757
D10277_SSB	SSB	ENSG00000138385	Activated	HepG2	-3.06	-0.65	0.38	0.756
D22049_MOF	MOF	ENSG00000103510	Inhibited	HeLa	3.25	0.726	0.32	0.755
D22126_KDM2B	KDM2B	ENSG00000089094	Activated	GBM	-3.71	-0.635	0.32	0.754
D10322_YTHDC2	YTHDC2	ENSG00000047188	Activated	HepG2	-3.95	-0.502	0.38	0.752
D20840_USP28	USP28	ENSG00000048028	Inhibited	A431	3.26	0.824	0.28	0.752
D21160_NFE2L2	NFE2L2	ENSG00000116044	Inhibited	MCF10DCIS	3.9	0.803	0.24	0.751
D20913_RC3H1	RC3H1	ENSG00000135870	Inhibited	HFF-1	3.76	0.524	0.38	0.749
D10069_DNAJC2	DNAJC2	ENSG00000105821	Activated	HepG2	-4.18	-0.994	0.18	0.748
D21334_ADAR	ADAR	ENSG00000160710	Activated	A549	-3.97	-0.523	0.36	0.747
D22174_MYCN	MYCN	ENSG00000134323	Activated	BE2	-4.47	-0.488	0.34	0.742
D10319_XRN2	XRN2	ENSG00000088930	Activated	HepG2	-2.86	-0.646	0.4	0.74
D21451_APC	APC	ENSG00000134982	Inhibited	HCEC	3.98	0.714	0.26	0.739
D10168_NAA15	NAA15	ENSG00000164134	Activated	HepG2	-3.94	-0.468	0.4	0.738
D21509_PRPF19	PRPF19	ENSG00000110107	Activated	SK-N-AS	-3.55	-0.938	0.22	0.732
D21556_SLC39A7	SLC39A7	ENSG00000112473	Activated	MDA-MB-231	-3.54	-0.607	0.34	0.731
D22251_DDX54	DDX54	ENSG00000123064	Activated	MCF7	-3.92	-0.665	0.28	0.73
D20355_PIEZO1	PIEZO1	ENSG00000103335	Activated	glioblastoma stem cells	-3.9	-0.424	0.44	0.728
D20089_POM121	POM121	ENSG00000196313	Activated	DU145-DR	-3.68	-0.615	0.32	0.725
D22369_TDP43	TDP43	ENSG00000120948	Activated	MDA-MB-231	-3.21	-0.594	0.38	0.725
D22178_NRF2	NRF2	ENSG00000116044	Inhibited	MSC	4.3	0.561	0.3	0.724
D22100_INTS12	INTS12	ENSG00000138785	Activated	HBECs	-2.67	-0.646	0.42	0.723
D22344_BAP1	BAP1	ENSG00000163930	Activated	CAL51	-2.71	-0.947	0.28	0.719
D21317_IGF2BP1	IGF2BP1	ENSG00000159217	Activated	HepG2	-2.84	-0.741	0.34	0.716
D22161_CPT1A	CPT1A	ENSG00000110090	Activated	LNCaP	-4.3	-0.693	0.24	0.716
D10193_PES1	PES1	ENSG00000100029	Activated	HepG2	-3.9	-0.654	0.28	0.713
D21885_OXR1	OXR1	ENSG00000164830	Inhibited	HeLa S3	3.89	0.458	0.4	0.713
D10068_DKC1	DKC1	ENSG00000130826	Activated	HepG2	-3.63	-0.466	0.42	0.711
D20645_UFSP2	UFSP2	ENSG00000109775	Inhibited	HEK	3.28	0.902	0.24	0.711
D10093_ESF1	ESF1	ENSG00000089048	Activated	HepG2	-3.27	-0.513	0.42	0.704
D21768_ERRALPHA	ERRALPHA	ENSG00000173153	Activated	MDA-MB-231	-3.75	-0.426	0.44	0.703
D21863_HNRNPC	HNRNPC	ENSG00000092199	Activated	MG-63	-3.56	-0.411	0.48	0.703
D10200_PPP1R8	PPP1R8	ENSG00000117751	Activated	HepG2	-3.81	-0.614	0.3	0.702
D22259_NR0B1	NR0B1	ENSG00000169297	Activated	H460	-3.45	-0.597	0.34	0.701
D21223_FBL	FBL	ENSG00000105202	Activated	C4-2	-3.86	-0.753	0.24	0.698
D21069_MAPKAPK5	MAPKAPK5	ENSG00000089022	Activated	hTERT RPE-1	-3.66	-0.733	0.26	0.698
D21325_VTRNA1-3	VTRNA1-3	ENSG00000202515	Inhibited	HeLa	3.01	0.682	0.34	0.698
D10297_TRIM56	TRIM56	ENSG00000169871	Activated	HepG2	-3.92	-0.556	0.32	0.697
D22032_CNBP	CNBP	ENSG00000169714	Inhibited	HEK293	2.87	0.868	0.28	0.696
D20306_STAG1	STAG1	ENSG00000118007	Activated	TC32	-4.27	-0.679	0.24	0.696
D10133_HNRNPF	HNRNPF	ENSG00000169813	Activated	HepG2	-2.98	-0.686	0.34	0.694
D22042_MYC	MYC	ENSG00000136997	Activated	U2OS	-4.02	-0.616	0.28	0.693
D20714_KDM4A	KDM4A	ENSG00000066135	Activated	THP-1	-3.45	-0.397	0.5	0.685
D20088_POM121	POM121	ENSG00000196313	Activated	DU145-DR	-3.27	-0.551	0.38	0.684
D10179_NSUN2	NSUN2	ENSG00000037474	Activated	HepG2	-3.51	-0.512	0.38	0.683
D22273_YAP/TAZ	YAP/TAZ	ENSG00000137693/ENSG00000102125	Activated	SW620	-3.81	-0.557	0.32	0.68
D20506_DRAIC	DRAIC	ENSG00000245750	Activated	MCF7	-3.83	-0.553	0.32	0.678
D21893_P63	P63	ENSG00000073282	Activated	primary human neonatal keratinocytes	-3.39	-0.499	0.4	0.677
D21806_EIF4A1	EIF4A1	ENSG00000161960	Inhibited	MCF7	3.51	0.567	0.34	0.677
D22019_EZH2	EZH2	ENSG00000106462	Inhibited	MCF7	3.34	0.533	0.38	0.676
D10213_PUS1	PUS1	ENSG00000177192	Activated	HepG2	-3.45	-0.612	0.32	0.676
D21496_SF3B3	SF3B3	ENSG00000189091	Inhibited	BT549	3.37	0.586	0.34	0.672
D20997_STAT3	STAT3	ENSG00000168610	Activated	SKOV3	-3.4	-0.45	0.44	0.672
D21520_ETS1	ETS1	ENSG00000134954	Activated	Rh41	-3.45	-0.81	0.24	0.671
D10080_EIF3G	EIF3G	ENSG00000130811	Activated	HepG2	-3.45	-0.805	0.24	0.667
D20066_NR1H4	NR1H4	ENSG00000012504	Inhibited	iPSC	2.79	0.853	0.28	0.667
D10097_EXOSC2	EXOSC2	ENSG00000130713	Activated	HepG2	-3.5	-0.476	0.4	0.666
D10204_PRPF4	PRPF4	ENSG00000136875	Activated	HepG2	-3.4	-0.544	0.36	0.665
D10101_FBL	FBL	ENSG00000105202	Activated	HepG2	-4.42	-0.536	0.28	0.664
D10252_SF3B1	SF3B1	ENSG00000115524	Activated	HepG2	-3.91	-0.529	0.32	0.662
D10314_XPO5	XPO5	ENSG00000124571	Activated	HepG2	-3.41	-0.806	0.24	0.659
D22264_UPF1	UPF1	ENSG00000005007	Activated	SkMc	-3.66	-0.641	0.28	0.657
D20956_SOX6	SOX6	ENSG00000110693	Inhibited	hTERT RPE-1	3.99	0.587	0.28	0.656
D21324_VTRNA1-1	VTRNA1-1	ENSG00000199990	Inhibited	HeLa	3.11	0.958	0.22	0.655
D10232_RPL28	RPL28	ENSG00000108107	Activated	HepG2	-3.24	-0.594	0.34	0.655
D20551_CHAF1B	CHAF1B	ENSG00000159259	Activated	MLL-AF9	-3.35	-0.543	0.36	0.654
D10059_DDX47	DDX47	ENSG00000213782	Activated	HepG2	-3.47	-0.725	0.26	0.654
D20222_ATF4	ATF4	ENSG00000128272	Inhibited	LNCaP	3.82	0.476	0.36	0.654
D20683_EPAS1	EPAS1	ENSG00000116016	Activated	MCF7	-3.75	-0.727	0.24	0.654
D20837_HOXC4	HOXC4	ENSG00000198353	Activated	22Rv1	-4.45	-0.666	0.22	0.653
D10259_SMAD5	SMAD5	ENSG00000113658	Activated	HepG2	-3.39	-0.871	0.22	0.649
D21526_KDM3A	KDM3A	ENSG00000115548	Activated	Rh30	-3.09	-0.872	0.24	0.648
D20144_MTHFD1	MTHFD1	ENSG00000100714	Activated	HAP1	-3.53	-0.437	0.42	0.647
D20290_EP300	EP300	ENSG00000100393	Inhibited	MCF7	3.84	0.841	0.2	0.646
D22286_TCF7L1	TCF7L1	ENSG00000152284	Activated	PANC1	-3.39	-0.596	0.32	0.646
D20143_MTHFD1	MTHFD1	ENSG00000100714	Activated	HAP1	-3.58	-0.501	0.36	0.645
D21062_KLF4	KLF4	ENSG00000136826	Inhibited	N/TERT2G	3.26	0.615	0.32	0.641
D10194_PHF6	PHF6	ENSG00000156531	Activated	HepG2	-3.99	-0.667	0.24	0.638
D20457_SRF	SRF	ENSG00000112658	Inhibited	LNCaP	2.96	0.826	0.26	0.636
D20830_FKBP10	FKBP10	ENSG00000141756	Activated	A549	-3.61	-0.587	0.3	0.636
D20869_BRCA1	BRCA1	ENSG00000012048	Activated	UWB1.289	-3.38	-0.426	0.44	0.634
D20787_NDP	NDP	ENSG00000124479	Activated	GBM	-3.9	-0.507	0.32	0.634
D22282_IGF2BP3	IGF2BP3	ENSG00000136231	Activated	HepG2	-3.31	-0.638	0.3	0.634
D21192_NR2F2	NR2F2	ENSG00000185551	Activated	LNCaP	-4.5	-0.703	0.2	0.633
D21093_TFEB	TFEB	ENSG00000112561	Activated	MDA-MB-231	-2.97	-0.819	0.26	0.633
D21962_TAZ	TAZ	ENSG00000102125	Activated	HFL1	-3.57	-0.981	0.18	0.63
D20581_GPRC5A	GPRC5A	ENSG00000013588	Inhibited	PC-3	3.88	0.737	0.22	0.629
D10539_PCBP3	PCBP3	ENSG00000183570	Activated	K562	-3.36	-0.443	0.42	0.625
D10279_STAU1	STAU1	ENSG00000124214	Activated	HepG2	-4.27	-0.562	0.26	0.625
D20732_AR	AR	ENSG00000169083	Activated	22Rv1	-4.13	-0.685	0.22	0.623
D20040_BRD2/BRD3/BRD4	BRD2/BRD3/BRD4	ENSG00000204256/ENSG00000169925/ENSG00000141867	Activated	MDA-MB-231	-3.83	-0.541	0.3	0.621
D20294_BAP1	BAP1	ENSG00000163930	Inhibited	OCM-1A	2.46	0.789	0.32	0.621
D21804_EIF4A1	EIF4A1	ENSG00000161960	Inhibited	MCF7	3.28	0.553	0.34	0.617
D21619_FAT1	FAT1	ENSG00000083857	Activated	A388	-3.42	-0.747	0.24	0.613
D20883_TP53	TP53	ENSG00000141510	Inhibited	HCT116	2.86	0.893	0.24	0.613
D20223_ATF4	ATF4	ENSG00000128272	Inhibited	LNCaP	3.66	0.523	0.32	0.612
D10306_UPF2	UPF2	ENSG00000151461	Activated	HepG2	-3.11	-0.544	0.36	0.61
D21725_LDHA	LDHA	ENSG00000134333	Activated	B-CPAP	-2.72	-0.798	0.28	0.608
D21221_ZNF213	ZNF213	ENSG00000085644	Inhibited	MCF7	3.23	0.784	0.24	0.608
D21671_TUT4	TUT4	ENSG00000134744	Inhibited	HeLa	3.16	0.48	0.4	0.607
D10203_PRPF4	PRPF4	ENSG00000136875	Activated	HepG2	-3.43	-0.63	0.28	0.605
D10139_HNRNPU	HNRNPU	ENSG00000153187	Activated	HepG2	-3.46	-0.672	0.26	0.605
D10560_PTGES3	PTGES3	ENSG00000110958	Activated	K562	-2.98	-0.92	0.22	0.604
D20703_ZBTB16	ZBTB16	ENSG00000109906	Inhibited	MSC	2.68	0.937	0.24	0.604
D21853_MITF	MITF	ENSG00000187098	Activated	501Mel	-3.42	-0.679	0.26	0.604
D10258_SMAD4	SMAD4	ENSG00000141646	Activated	HepG2	-3.22	-0.717	0.26	0.6
D21198_SLC4A11	SLC4A11	ENSG00000088836	Inhibited	HCEC	3.06	0.752	0.26	0.599
D21920_HNRNP A1	HNRNP A1	ENSG00000135486	Inhibited	MCF-7M	4.3	0.867	0.16	0.597
D10667_THOC1	THOC1	ENSG00000079134	Activated	K562	-3.1	-0.802	0.24	0.596
D21842_CHD8	CHD8	ENSG00000100888	Inhibited	NPCs	3.94	0.579	0.26	0.594
D20926_USP11	USP11	ENSG00000102226	Inhibited	KYSE410	3.98	0.738	0.2	0.588
D10627_SRF	SRF	ENSG00000112658	Inhibited	K562	2.85	0.646	0.32	0.588
D20911_RC3H1	RC3H1	ENSG00000135870	Inhibited	HFF-1	4.88	0.668	0.18	0.587
D21126_CHUK	CHUK	ENSG00000213341	Activated	A549	-3.73	-0.606	0.26	0.587
D22172_MBNL2	MBNL2	ENSG00000139793	Inhibited	786-O	2.98	0.517	0.38	0.585
D10147_ILF3	ILF3	ENSG00000129351	Activated	HepG2	-3.42	-0.778	0.22	0.585
D20803_UBR5	UBR5	ENSG00000104517	Inhibited	OCI-Ly1	3.36	0.669	0.26	0.584
D22144_CAC_D	CAC_D	ENSG00000105298	Inhibited	U2OS	2.91	0.557	0.36	0.584
D20834_ARID1A	ARID1A	ENSG00000117713	Inhibited	12Z	3.47	0.599	0.28	0.581
D21515_ZNF598	ZNF598	ENSG00000167962	Activated	K562	-3.59	-0.621	0.26	0.58
D21107_KDM1A	KDM1A	ENSG00000004487	Activated	SW480	-3.15	-0.576	0.32	0.58
D20336_PRRX1	PRRX1	ENSG00000116132	Activated	BT549	-2.9	-0.623	0.32	0.579
D10004_ABCF1	ABCF1	ENSG00000204574	Activated	HepG2	-3.17	-0.536	0.34	0.577
D10214_QKI	QKI	ENSG00000112531	Activated	HepG2	-3.24	-0.555	0.32	0.575
D10337_AGO3	AGO3	ENSG00000126070	Inhibited	K562	3.69	0.519	0.3	0.574
D21529_PAX9	PAX9	ENSG00000198807	Activated	MCF10A	-3.72	-0.59	0.26	0.572
D21173_IL6R	IL6R	ENSG00000160712	Activated	HUVECs	-3.39	-0.698	0.24	0.568
D20123_HNRNPH1	HNRNPH1	ENSG00000169045	Activated	RH41	-2.95	-0.641	0.3	0.568
D10299_TUFM	TUFM	ENSG00000178952	Activated	HepG2	-3.4	-0.921	0.18	0.564
D21312_IGF2BP1	IGF2BP1	ENSG00000159217	Activated	UMUC3	-3.11	-0.902	0.2	0.562
D20295_FOXD1	FOXD1	ENSG00000251493	Activated	MSCs	-4.29	-0.724	0.18	0.559
D20724_ELF4	ELF4	ENSG00000102034	Activated	BE-(2)-C	-3.96	-0.703	0.2	0.557
D20436_KLF6	KLF6	ENSG00000067082	Inhibited	786-M1A	2.93	0.445	0.42	0.548
D20743_HPSE	HPSE	ENSG00000173083	Activated	SW480	-3.35	-0.738	0.22	0.544
D10247_SBDS	SBDS	ENSG00000126524	Activated	HepG2	-2.97	-0.572	0.32	0.543
D10545_POLR2A	POLR2A	ENSG00000181222	Activated	K562	-2.84	-0.636	0.3	0.542
D10657_TARDBP	TARDBP	ENSG00000120948	Inhibited	K562	3.5	0.552	0.28	0.541
D10087_EIF4E	EIF4E	ENSG00000151247	Inhibited	HepG2	3.28	0.483	0.34	0.538
D21900_P53	P53	ENSG00000141510	Activated	MDA-MB-231	-3.82	-0.701	0.2	0.535
D22000_P53	P53	ENSG00000141510	Inhibited	MCF10A	3.96	0.672	0.2	0.532
D21296_ZNF281	ZNF281	ENSG00000162702	Activated	HCC	-3.59	-0.823	0.18	0.532
D21830_LKB1	LKB1	ENSG00000118046	Activated	SSP-25	-2.47	-0.765	0.28	0.528
D21207_UBR5	UBR5	ENSG00000104517	Inhibited	HeLa	2.77	0.679	0.28	0.527
D20169_GRHL2	GRHL2	ENSG00000083307	Inhibited	MCF7	3.01	0.795	0.22	0.527
D10037_CNOT10	CNOT10	ENSG00000182973	Inhibited	HepG2	3.14	0.839	0.2	0.526
D10074_EEF2	EEF2	ENSG00000167658	Activated	HepG2	-2.82	-0.617	0.3	0.522
D20293_BAP1	BAP1	ENSG00000163930	Activated	HAP1	-3.28	-0.607	0.26	0.517
D21356_EP300	EP300	ENSG00000100393	Inhibited	12Z	2.87	0.5	0.36	0.516
D20225_EIF2AK3	EIF2AK3	ENSG00000172071	Inhibited	LNCaP	3.64	0.883	0.16	0.515
D20018_TET1	TET1	ENSG00000138336	Inhibited	MDA-MB-231	3.32	0.595	0.26	0.513
D22096_PRMT5	PRMT5	ENSG00000100462	Inhibited	A549	3.19	0.802	0.2	0.512
D22202_GATA3	GATA3	ENSG00000107485	Activated	HTR8/SVneo	-2.88	-0.553	0.32	0.51
D10016_ATP5F1C	ATP5F1C	ENSG00000165629	Activated	HepG2	-3.97	-0.712	0.18	0.508
D20775_ZIC2	ZIC2	ENSG00000043355	Inhibited	HCT116	2.75	0.659	0.28	0.507
D10244_SAFB	SAFB	ENSG00000160633	Inhibited	HepG2	2.91	0.544	0.32	0.507
D10033_CIRBP	CIRBP	ENSG00000099622	Activated	HepG2	-3.34	-0.582	0.26	0.505
D10104_FMR1	FMR1	ENSG00000102081	Activated	HepG2	-3.4	-0.619	0.24	0.505
D20841_METTL3	METTL3	ENSG00000165819	Activated	HCT116	-3.29	-0.637	0.24	0.503
D21088_RAD21	RAD21	ENSG00000164754	Activated	SLK	-2.72	-0.921	0.2	0.502
D21289_IMPDH1	IMPDH1	ENSG00000106348	Activated	786-O	-2.66	-0.586	0.32	0.498
D21982_BRD4	BRD4	ENSG00000141867	Activated	IMR-90	-3.16	-0.56	0.28	0.496
D10275_SRSF9	SRSF9	ENSG00000111786	Inhibited	HepG2	2.92	0.565	0.3	0.495
D21340_KLF5	KLF5	ENSG00000102554	Inhibited	HARA	2.63	0.941	0.2	0.495
D21335_GSTO1	GSTO1	ENSG00000148834	Activated	U87MG	-3.15	-0.983	0.16	0.495
D20711_TINCR	TINCR	ENSG00000223573	Inhibited	UACC-812	2.89	0.853	0.2	0.493
D10245_SAFB2	SAFB2	ENSG00000130254	Activated	HepG2	-3.11	-0.882	0.18	0.493
D22308_MELK	MELK	ENSG00000165304	Activated	C4-2b	-4.04	-0.761	0.16	0.492
D20051_ZFX	ZFX	ENSG00000005889	Activated	C4-2B	-3.52	-0.699	0.2	0.492
D22105_CDK12	CDK12	ENSG00000167258	Activated	SK-BR-3	-3.22	-0.691	0.22	0.49
D10001_ZFX	ZFX	ENSG00000005889	Activated	C4-2B	-3.52	-0.697	0.2	0.49
D10215_RAE1	RAE1	ENSG00000101146	Activated	HepG2	-2.91	-0.842	0.2	0.489
D20369_RBBP8	RBBP8	ENSG00000101773	Activated	HEK293T	-2.84	-0.475	0.36	0.485
D21146_KLF3	KLF3	ENSG00000109787	Inhibited	HEKn	3.16	0.947	0.16	0.478
D21648_ERF	ERF	ENSG00000105722	Inhibited	HUDEP-2	3.11	0.546	0.28	0.475
D20793_GATA3	GATA3	ENSG00000107485	Inhibited	MCF7	3.67	0.717	0.18	0.474
D20195_PRMT6	PRMT6	ENSG00000198890	Activated	NT2/D1	-2.94	-0.715	0.22	0.462
D21917_EP400	EP400	ENSG00000183495	Activated	MKL-1	-2.87	-0.618	0.26	0.461
D21912_CEBPD	CEBPD	ENSG00000221869	Inhibited	MCF7	3.66	0.895	0.14	0.459
D20601_SETD2	SETD2	ENSG00000181555	Activated	HepG2	-2.69	-0.653	0.26	0.457
D20792_PHF19	PHF19	ENSG00000119403	Activated	ARP1	-3.84	-0.849	0.14	0.456
D20602_SETD2	SETD2	ENSG00000181555	Activated	HepG2	-2.78	-0.624	0.26	0.452
D20917_ILF3	ILF3	ENSG00000129351	Activated	HepG2	-2.7	-0.517	0.32	0.448
D20441_H3-3A	H3-3A	ENSG00000163041	Activated	GBM	-3.28	-0.836	0.16	0.439
D10049_DDX1	DDX1	ENSG00000079785	Activated	HepG2	-3.1	-0.59	0.24	0.439
D21389_HPRT1	HPRT1	ENSG00000165704	Activated	MCF7	-3.81	-0.708	0.16	0.432
D21142_SASH1	SASH1	ENSG00000111961	Inhibited	MDA-MB-468	3.02	0.594	0.24	0.431
D21141_AURKB	AURKB	ENSG00000178999	Inhibited	CUTLL1	3.14	0.62	0.22	0.428
D10146_ILF2	ILF2	ENSG00000143621	Activated	HepG2	-3.48	-0.757	0.16	0.421
D20603_SETD2	SETD2	ENSG00000181555	Activated	HepG2	-2.9	-0.807	0.18	0.421
D20940_HNF4A	HNF4A	ENSG00000101076	Activated	Eso26	-3.13	-0.665	0.2	0.416
D21327_AJUBA	AJUBA	ENSG00000129474	Inhibited	SW480	2.83	0.667	0.22	0.415
D20265_ZMYND8	ZMYND8	ENSG00000101040	Inhibited	MDA-MB-231	2.8	0.57	0.26	0.415
D10192_PDCD4	PDCD4	ENSG00000150593	Activated	HepG2	-2.84	-0.604	0.24	0.411
D10525_NPM1	NPM1	ENSG00000181163	Activated	K562	-2.92	-0.639	0.22	0.41
D20395_GUCY1A1	GUCY1A1	ENSG00000164116	Activated	VCaP	-2.87	-0.698	0.2	0.4
D10039_CNOT7	CNOT7	ENSG00000198791	Activated	HepG2	-2.41	-0.679	0.24	0.393
D20016_TET1	TET1	ENSG00000138336	Inhibited	MDA-MB-231	3.28	0.743	0.16	0.389
D20876_DDX5	DDX5	ENSG00000108654	Activated	HepAD38	-3.24	-0.998	0.12	0.388
D10131_HNRNPD	HNRNPD	ENSG00000138668	Activated	HepG2	-2.6	-0.742	0.2	0.387
D21405_ZMAT3	ZMAT3	ENSG00000172667	Activated	HCT116	-2.62	-0.819	0.18	0.385
D20505_ATF7IP	ATF7IP	ENSG00000171681	Inhibited	hESCs	3.63	0.758	0.14	0.385
D10310_WDR3	WDR3	ENSG00000065183	Activated	HepG2	-2.92	-0.73	0.18	0.384
D10632_SRSF3	SRSF3	ENSG00000112081	Activated	K562	-2.88	-0.722	0.18	0.374
D20600_SETD2	SETD2	ENSG00000181555	Activated	HepG2	-2.6	-0.646	0.22	0.369
D21027_UHRF1	UHRF1	ENSG00000276043	Activated	Y79	-2.87	-0.902	0.14	0.363
D21558_FOXA1	FOXA1	ENSG00000129514	Activated	LS180	-2.61	-0.971	0.14	0.356
D21874_TCF7L2	TCF7L2	ENSG00000148737	Activated	PANC1	-2.6	-0.828	0.16	0.344
D20722_SUPT6H	SUPT6H	ENSG00000109111	Activated	GBM	-2.65	-0.644	0.2	0.341
D20166_ARID1A	ARID1A	ENSG00000117713	Inhibited	endometrial epithelial cells	2.57	0.734	0.18	0.339
D20263_MEPCE	MEPCE	ENSG00000146834	Inhibited	MDA-MB-231	3.24	0.987	0.1	0.32
D10697_XRCC6	XRCC6	ENSG00000196419	Activated	K562	-2.84	-0.909	0.12	0.31
D22340_EEF1AKMT4	EEF1AKMT4	ENSG00000284753	Activated	HAP-1	-3.35	-0.92	0.1	0.308
D20587_ZFP90	ZFP90	ENSG00000184939	Inhibited	HCT116	3.66	0.998	0.08	0.292
D20827_DDX39B	DDX39B	ENSG00000198563	Activated	GBM	-3	-0.933	0.1	0.28
D22370_HOTAIR	HOTAIR	ENSG00000228630	Inhibited	HepG2	2.76	0.989	0.1	0.273
D21699_CD95L	CD95L	ENSG00000117560	Inhibited	LNCaP	2.78	0.993	0.08	0.221
D20312_ITGA2	ITGA2	ENSG00000164171	Activated	DU145	-2.62	-0.983	0.08	0.206
D21133_TP63	TP63	ENSG00000073282	Inhibited	KLM1	2.56	0.993	0.08	0.203
D22077_FTO	FTO	ENSG00000140718	Inhibited	HEK293	3.31	1	0.06	0.199
D21600_ATXN7L3	ATXN7L3	ENSG00000087152	Inhibited	HCCLM3	2.48	0.993	0.08	0.197
D20606_MBD2	MBD2	ENSG00000134046	Inhibited	HUDEP-2	2.52	0.998	0.06	0.151

## Sheet: Supplementary Table 6
Supplementary Table 6: GSEA analysis of KEGG pathway based on FOXA1 expression in merge data.
id	ES	NES	P	FDR	FWER
HUNTINGTONS_DISEASE	0.4043	1.8186	0.0105	0.1474	0.223
PRIMARY_IMMUNODEFICIENCY	-0.6957	-1.6526	0.0122	1	0.591
OXIDATIVE_PHOSPHORYLATION	0.5867	1.9141	0.0125	0.1219	0.103
PEROXISOME	0.4287	1.5985	0.0156	0.2148	0.707
CYTOKINE_CYTOKINE_RECEPTOR_INTERACTION	-0.5457	-1.4337	0.0169	0.4909	0.963
B_CELL_RECEPTOR_SIGNALING_PATHWAY	-0.5222	-1.7428	0.0231	1	0.37
PROTEIN_EXPORT	0.7114	1.7275	0.0244	0.2052	0.382
PRION_DISEASES	-0.5223	-1.5142	0.0246	0.7918	0.873
NOD_LIKE_RECEPTOR_SIGNALING_PATHWAY	-0.5294	-1.5702	0.0296	1	0.787
ASTHMA	-0.6971	-1.5156	0.0302	0.9157	0.872
ALZHEIMERS_DISEASE	0.3573	1.6449	0.0324	0.2209	0.579
NON_SMALL_CELL_LUNG_CANCER	-0.37	-1.478	0.0342	0.6221	0.93
DORSO_VENTRAL_AXIS_FORMATION	-0.4983	-1.5401	0.0361	1	0.834
ANTIGEN_PROCESSING_AND_PRESENTATION	-0.5259	-1.4916	0.038	0.7045	0.908
VALINE_LEUCINE_AND_ISOLEUCINE_DEGRADATION	0.528	1.6323	0.039	0.2012	0.617
CHEMOKINE_SIGNALING_PATHWAY	-0.4775	-1.5004	0.0394	0.7482	0.891
INTESTINAL_IMMUNE_NETWORK_FOR_IGA_PRODUCTION	-0.6483	-1.53	0.0447	1	0.847
AUTOIMMUNE_THYROID_DISEASE	-0.6151	-1.44	0.0459	0.534	0.959
N_GLYCAN_BIOSYNTHESIS	0.4291	1.5825	0.0461	0.2081	0.73
CELL_ADHESION_MOLECULES_CAMS	-0.4824	-1.4144	0.0523	0.4949	0.972
CYTOSOLIC_DNA_SENSING_PATHWAY	-0.4945	-1.4314	0.0548	0.4721	0.964
TOLL_LIKE_RECEPTOR_SIGNALING_PATHWAY	-0.4392	-1.4101	0.0611	0.4597	0.973
PARKINSONS_DISEASE	0.468	1.6468	0.0653	0.2735	0.575
HEMATOPOIETIC_CELL_LINEAGE	-0.5675	-1.4376	0.0654	0.5093	0.961
ALLOGRAFT_REJECTION	-0.6372	-1.4776	0.0663	0.5718	0.93
T_CELL_RECEPTOR_SIGNALING_PATHWAY	-0.4235	-1.474	0.0682	0.5388	0.934
GRAFT_VERSUS_HOST_DISEASE	-0.635	-1.4407	0.0739	0.5672	0.959
SYSTEMIC_LUPUS_ERYTHEMATOSUS	-0.5695	-1.4675	0.08	0.5208	0.937
GLYCOSPHINGOLIPID_BIOSYNTHESIS_LACTO_AND_NEOLACTO_SERIES	-0.5488	-1.3791	0.0812	0.4978	0.984
PANCREATIC_CANCER	-0.3102	-1.3487	0.0813	0.5219	0.988
MELANOGENESIS	-0.3998	-1.3078	0.0857	0.5962	0.996
FC_GAMMA_R_MEDIATED_PHAGOCYTOSIS	-0.4076	-1.4803	0.0917	0.6745	0.925
GLYCOSYLPHOSPHATIDYLINOSITOL_GPI_ANCHOR_BIOSYNTHESIS	0.4547	1.4172	0.0972	0.4205	0.96
NATURAL_KILLER_CELL_MEDIATED_CYTOTOXICITY	-0.4691	-1.3573	0.1102	0.5185	0.988
TYPE_I_DIABETES_MELLITUS	-0.5487	-1.3916	0.1146	0.4878	0.98
GLIOMA	-0.3236	-1.2725	0.1181	0.6574	0.996
VIRAL_MYOCARDITIS	-0.4772	-1.3774	0.1222	0.4827	0.984
LEISHMANIA_INFECTION	-0.5024	-1.414	0.1266	0.4728	0.972
NUCLEOTIDE_EXCISION_REPAIR	0.402	1.4412	0.1275	0.4023	0.951
GLYCOSPHINGOLIPID_BIOSYNTHESIS_GANGLIO_SERIES	-0.5241	-1.3259	0.1323	0.5653	0.992
SPLICEOSOME	0.4497	1.4749	0.1417	0.365	0.926
VEGF_SIGNALING_PATHWAY	-0.3379	-1.2791	0.1429	0.6595	0.996
ACUTE_MYELOID_LEUKEMIA	-0.3055	-1.2498	0.153	0.6803	0.997
STEROID_BIOSYNTHESIS	0.5085	1.3161	0.1583	0.6084	0.989
TERPENOID_BACKBONE_BIOSYNTHESIS	0.5212	1.3152	0.1729	0.567	0.989
BASE_EXCISION_REPAIR	0.3883	1.3631	0.1792	0.5205	0.979
JAK_STAT_SIGNALING_PATHWAY	-0.4203	-1.2417	0.1837	0.6832	0.998
GAP_JUNCTION	-0.3459	-1.2091	0.1859	0.6649	0.999
BASAL_CELL_CARCINOMA	-0.4432	-1.2386	0.1896	0.6548	0.999
ENDOCYTOSIS	0.2591	1.169	0.1904	0.8242	0.999
GLYCOSAMINOGLYCAN_BIOSYNTHESIS_CHONDROITIN_SULFATE	-0.4735	-1.2399	0.1918	0.6685	0.999
PROPANOATE_METABOLISM	0.4302	1.2747	0.195	0.5958	0.992
PATHWAYS_IN_CANCER	-0.2946	-1.1524	0.1955	0.7064	1
P53_SIGNALING_PATHWAY	-0.3342	-1.2297	0.2031	0.6445	0.999
CITRATE_CYCLE_TCA_CYCLE	0.3889	1.3003	0.204	0.5682	0.992
EPITHELIAL_CELL_SIGNALING_IN_HELICOBACTER_PYLORI_INFECTION	-0.3068	-1.217	0.2082	0.6596	0.999
OLFACTORY_TRANSDUCTION	-0.5292	-1.2684	0.2115	0.6477	0.997
GLYCOSAMINOGLYCAN_DEGRADATION	-0.4856	-1.2305	0.2181	0.6595	0.999
FC_EPSILON_RI_SIGNALING_PATHWAY	-0.3725	-1.203	0.2188	0.6646	0.999
LEUKOCYTE_TRANSENDOTHELIAL_MIGRATION	-0.3489	-1.2029	0.2266	0.649	0.999
BIOSYNTHESIS_OF_UNSATURATED_FATTY_ACIDS	0.4049	1.1626	0.2412	0.761	0.999
ARACHIDONIC_ACID_METABOLISM	-0.4415	-1.1869	0.2444	0.6617	0.999
ALANINE_ASPARTATE_AND_GLUTAMATE_METABOLISM	0.3771	1.1676	0.2452	0.7859	0.999
SMALL_CELL_LUNG_CANCER	-0.3041	-1.1333	0.25	0.7125	1
AMINO_SUGAR_AND_NUCLEOTIDE_SUGAR_METABOLISM	0.3349	1.1583	0.2505	0.7378	0.999
AXON_GUIDANCE	-0.3114	-1.124	0.2583	0.6821	1
MATURITY_ONSET_DIABETES_OF_THE_YOUNG	-0.5728	-1.199	0.2605	0.6443	0.999
ADHERENS_JUNCTION	-0.2901	-1.1304	0.266	0.6931	1
WNT_SIGNALING_PATHWAY	-0.2836	-1.1222	0.2687	0.6737	1
CALCIUM_SIGNALING_PATHWAY	-0.4016	-1.1635	0.2692	0.7075	1
STEROID_HORMONE_BIOSYNTHESIS	-0.4997	-1.1582	0.294	0.7064	1
PROTEASOME	0.4767	1.2383	0.3031	0.66	0.997
ERBB_SIGNALING_PATHWAY	-0.2684	-1.0949	0.306	0.728	1
GLYCOSPHINGOLIPID_BIOSYNTHESIS_GLOBO_SERIES	-0.4546	-1.1323	0.3087	0.7013	1
APOPTOSIS	-0.2757	-1.0891	0.3205	0.7054	1
REGULATION_OF_AUTOPHAGY	-0.4421	-1.145	0.3268	0.711	1
LINOLEIC_ACID_METABOLISM	-0.5101	-1.1343	0.3278	0.7246	1
CYSTEINE_AND_METHIONINE_METABOLISM	-0.3259	-1.0855	0.3353	0.7019	1
O_GLYCAN_BIOSYNTHESIS	0.4153	1.0932	0.3373	0.8523	0.999
PYRIMIDINE_METABOLISM	0.2533	1.078	0.3411	0.8278	1
DILATED_CARDIOMYOPATHY	-0.3792	-1.0846	0.3544	0.6926	1
NEUROACTIVE_LIGAND_RECEPTOR_INTERACTION	-0.4577	-1.13	0.3564	0.6812	1
HEDGEHOG_SIGNALING_PATHWAY	-0.4054	-1.0938	0.3613	0.7186	1
UBIQUITIN_MEDIATED_PROTEOLYSIS	0.2123	1.0853	0.364	0.8402	1
VASOPRESSIN_REGULATED_WATER_REABSORPTION	0.2747	1.0694	0.3747	0.8191	1
RIBOSOME	0.3827	1.1453	0.3782	0.7409	0.999
PATHOGENIC_ESCHERICHIA_COLI_INFECTION	-0.2819	-1.0399	0.3803	0.7523	1
PROSTATE_CANCER	-0.2365	-1.0358	0.3891	0.739	1
LYSINE_DEGRADATION	-0.2925	-1.0405	0.3893	0.7625	1
REGULATION_OF_ACTIN_CYTOSKELETON	-0.266	-1.0441	0.3895	0.7648	1
PROGESTERONE_MEDIATED_OOCYTE_MATURATION	-0.2484	-1.0333	0.3919	0.7334	1
ARGININE_AND_PROLINE_METABOLISM	0.2928	1.0215	0.3976	0.9188	1
RENAL_CELL_CARCINOMA	-0.235	-1.0293	0.4016	0.7212	1
PANTOTHENATE_AND_COA_BIOSYNTHESIS	-0.437	-1.0331	0.4025	0.7231	1
RIG_I_LIKE_RECEPTOR_SIGNALING_PATHWAY	-0.3261	-1.0466	0.4072	0.7708	1
VASCULAR_SMOOTH_MUSCLE_CONTRACTION	-0.3146	-1.0361	0.4145	0.7495	1
BUTANOATE_METABOLISM	0.3378	1.0213	0.4152	0.8868	1
HYPERTROPHIC_CARDIOMYOPATHY_HCM	-0.3598	-1.025	0.4178	0.7207	1
VIBRIO_CHOLERAE_INFECTION	0.2432	0.9984	0.4196	0.8574	1
TASTE_TRANSDUCTION	-0.4578	-1.0903	0.4205	0.7147	1
FATTY_ACID_METABOLISM	0.3083	1.0189	0.4211	0.862	1
GLYCOSAMINOGLYCAN_BIOSYNTHESIS_KERATAN_SULFATE	0.3514	1.0072	0.4388	0.863	1
GLYCEROLIPID_METABOLISM	-0.3393	-1.0125	0.4453	0.7375	1
ARRHYTHMOGENIC_RIGHT_VENTRICULAR_CARDIOMYOPATHY_ARVC	-0.3399	-1.0028	0.4591	0.7392	1
ETHER_LIPID_METABOLISM	-0.3497	-1.0114	0.4604	0.73	1
RNA_POLYMERASE	0.2835	0.9828	0.466	0.8695	1
MELANOMA	-0.3071	-0.986	0.4969	0.7653	1
CELL_CYCLE	-0.2732	-0.9605	0.5	0.7914	1
GALACTOSE_METABOLISM	-0.3163	-0.9625	0.5029	0.7973	1
LONG_TERM_DEPRESSION	-0.3127	-0.9728	0.504	0.7846	1
ENDOMETRIAL_CANCER	0.2373	0.965	0.5145	0.8607	1
OTHER_GLYCAN_DEGRADATION	0.352	0.9729	0.5188	0.8676	1
COMPLEMENT_AND_COAGULATION_CASCADES	-0.3636	-0.9533	0.5192	0.7959	1
VALINE_LEUCINE_AND_ISOLEUCINE_BIOSYNTHESIS	0.3658	0.9251	0.5353	0.9034	1
TRYPTOPHAN_METABOLISM	-0.3334	-0.9352	0.552	0.8057	1
PROXIMAL_TUBULE_BICARBONATE_RECLAMATION	-0.3395	-0.9091	0.5611	0.8234	1
GLUTATHIONE_METABOLISM	0.2842	0.9143	0.5645	0.8789	1
ALPHA_LINOLENIC_ACID_METABOLISM	-0.3915	-0.9357	0.5661	0.8145	1
RETINOL_METABOLISM	-0.4006	-0.9369	0.5769	0.8219	1
PENTOSE_AND_GLUCURONATE_INTERCONVERSIONS	0.4045	0.9209	0.5792	0.8879	1
ABC_TRANSPORTERS	-0.3315	-0.9296	0.5835	0.8083	1
FOCAL_ADHESION	-0.2645	-0.9034	0.5851	0.8067	1
INSULIN_SIGNALING_PATHWAY	0.2112	0.9303	0.5871	0.9166	1
PPAR_SIGNALING_PATHWAY	-0.3203	-0.9029	0.5933	0.79	1
LONG_TERM_POTENTIATION	-0.258	-0.9135	0.5971	0.8234	1
RENIN_ANGIOTENSIN_SYSTEM	-0.4182	-0.9032	0.6	0.7982	1
ALDOSTERONE_REGULATED_SODIUM_REABSORPTION	-0.2971	-0.8923	0.6118	0.7932	1
PRIMARY_BILE_ACID_BIOSYNTHESIS	-0.4112	-0.9053	0.613	0.8121	1
GNRH_SIGNALING_PATHWAY	-0.2479	-0.9072	0.6199	0.8176	1
MAPK_SIGNALING_PATHWAY	-0.2448	-0.9214	0.6282	0.816	1
ONE_CARBON_POOL_BY_FOLATE	-0.3063	-0.8799	0.6289	0.8089	1
BLADDER_CANCER	-0.2584	-0.8936	0.6345	0.799	1
SELENOAMINO_ACID_METABOLISM	0.2677	0.8788	0.6354	0.9346	1
RNA_DEGRADATION	0.2223	0.8565	0.6486	0.9587	1
NON_HOMOLOGOUS_END_JOINING	-0.3198	-0.8486	0.6602	0.809	1
AMYOTROPHIC_LATERAL_SCLEROSIS_ALS	-0.2434	-0.8567	0.6607	0.8106	1
ADIPOCYTOKINE_SIGNALING_PATHWAY	-0.2532	-0.8673	0.6632	0.816	1
HOMOLOGOUS_RECOMBINATION	-0.267	-0.8233	0.668	0.8381	1
PURINE_METABOLISM	-0.2035	-0.8773	0.6726	0.8053	1
FRUCTOSE_AND_MANNOSE_METABOLISM	-0.2524	-0.8619	0.6836	0.8096	1
ECM_RECEPTOR_INTERACTION	-0.3082	-0.8261	0.6845	0.8412	1
ASCORBATE_AND_ALDARATE_METABOLISM	0.3825	0.8325	0.6918	0.9416	1
THYROID_CANCER	0.2472	0.8418	0.6962	0.9676	1
CIRCADIAN_RHYTHM_MAMMAL	0.2954	0.784	0.7023	0.9734	1
RIBOFLAVIN_METABOLISM	0.3041	0.8352	0.703	0.9583	1
COLORECTAL_CANCER	-0.1966	-0.8519	0.7048	0.8112	1
PHOSPHATIDYLINOSITOL_SIGNALING_SYSTEM	-0.2184	-0.8621	0.7095	0.8177	1
METABOLISM_OF_XENOBIOTICS_BY_CYTOCHROME_P450	-0.3211	-0.8135	0.7262	0.8474	1
SNARE_INTERACTIONS_IN_VESICULAR_TRANSPORT	0.191	0.7552	0.7651	0.9854	1
INOSITOL_PHOSPHATE_METABOLISM	0.1939	0.7951	0.7907	0.9959	1
GLYCOLYSIS_GLUCONEOGENESIS	-0.2335	-0.7761	0.7951	0.8782	1
NICOTINATE_AND_NICOTINAMIDE_METABOLISM	-0.2892	-0.7824	0.7959	0.8929	1
CHRONIC_MYELOID_LEUKEMIA	-0.1726	-0.7779	0.7983	0.8836	1
TAURINE_AND_HYPOTAURINE_METABOLISM	-0.3522	-0.7542	0.7996	0.8904	1
FOLATE_BIOSYNTHESIS	-0.2844	-0.7401	0.8008	0.8964	1
PORPHYRIN_AND_CHLOROPHYLL_METABOLISM	0.2674	0.7395	0.8114	0.9714	1
PYRUVATE_METABOLISM	-0.2165	-0.7372	0.8131	0.8929	1
CARDIAC_MUSCLE_CONTRACTION	0.2377	0.7845	0.8136	0.994	1
MISMATCH_REPAIR	0.2256	0.6672	0.8156	0.955	1
GLYCEROPHOSPHOLIPID_METABOLISM	-0.2256	-0.7796	0.8195	0.8893	1
DNA_REPLICATION	-0.2087	-0.589	0.8234	0.9669	1
SPHINGOLIPID_METABOLISM	0.2255	0.7625	0.8333	0.9923	1
GLYCOSAMINOGLYCAN_BIOSYNTHESIS_HEPARAN_SULFATE	-0.2704	-0.7158	0.8386	0.9146	1
PHENYLALANINE_METABOLISM	0.3134	0.7244	0.8495	0.9753	1
PENTOSE_PHOSPHATE_PATHWAY	0.2064	0.7158	0.8563	0.9681	1
MTOR_SIGNALING_PATHWAY	-0.1827	-0.7576	0.8583	0.8929	1
SULFUR_METABOLISM	-0.2986	-0.6889	0.8612	0.934	1
TGF_BETA_SIGNALING_PATHWAY	-0.206	-0.7429	0.8632	0.8998	1
AMINOACYL_TRNA_BIOSYNTHESIS	0.2448	0.6972	0.8653	0.9557	1
OOCYTE_MEIOSIS	0.1626	0.7512	0.8812	0.9721	1
BETA_ALANINE_METABOLISM	0.252	0.697	0.883	0.9386	1
NITROGEN_METABOLISM	-0.2658	-0.6999	0.896	0.9283	1
TIGHT_JUNCTION	-0.2037	-0.7748	0.8998	0.872	1
TYROSINE_METABOLISM	0.2663	0.703	0.9149	0.966	1
LIMONENE_AND_PINENE_DEGRADATION	0.2506	0.5845	0.922	0.9705	1
DRUG_METABOLISM_CYTOCHROME_P450	-0.2597	-0.6825	0.9302	0.9332	1
BASAL_TRANSCRIPTION_FACTORS	-0.1758	-0.6251	0.939	0.9583	1
GLYCINE_SERINE_AND_THREONINE_METABOLISM	-0.2425	-0.6633	0.9467	0.946	1
HISTIDINE_METABOLISM	0.2337	0.6393	0.9557	0.965	1
LYSOSOME	-0.1374	-0.5582	0.9624	0.9757	1
DRUG_METABOLISM_OTHER_ENZYMES	-0.2426	-0.6581	0.9625	0.9439	1
STARCH_AND_SUCROSE_METABOLISM	0.2359	0.6129	0.9719	0.9687	1
GLYOXYLATE_AND_DICARBOXYLATE_METABOLISM	-0.1698	-0.484	0.9782	0.989	1
NEUROTROPHIN_SIGNALING_PATHWAY	-0.1299	-0.6294	0.9813	0.9628	1
TYPE_II_DIABETES_MELLITUS	-0.1954	-0.5955	0.9916	0.9709	1
NOTCH_SIGNALING_PATHWAY	0.1059	0.4421	0.9961	0.9948	1

## Sheet: Supplementary Table 7
Supplementary Table 7: Exploring the changes in pathway enrichment after knockdown of FOXA1 gene using the GPSA tool.
ID	Description	setSize	enrichmentScore	NES	pvalue	p.adjust	qvalues
KEGG_FOCAL_ADHESION	FOCAL_ADHESION	181	0.609439	1.93622	1.51e-07	2.78485e-05	2.23422e-05
KEGG_SYSTEMIC_LUPUS_ERYTHEMATOSUS	SYSTEMIC_LUPUS_ERYTHEMATOSUS	86	0.682338	1.97514	1.43033e-06	0.000132306	0.000106146
KEGG_STEROID_HORMONE_BIOSYNTHESIS	STEROID_HORMONE_BIOSYNTHESIS	46	-0.766979	-1.92219	1.81027e-05	0.00111633	0.000895607
KEGG_ARRHYTHMOGENIC_RIGHT_VENTRICULAR_CARDIOMYOPATHY_ARVC	ARRHYTHMOGENIC_RIGHT_VENTRICULAR_CARDIOMYOPATHY_ARVC	60	0.680131	1.86537	0.000121317	0.00561091	0.0045015
KEGG_RETINOL_METABOLISM	RETINOL_METABOLISM	53	-0.706797	-1.83694	0.000172876	0.00639642	0.00513169
KEGG_PENTOSE_AND_GLUCURONATE_INTERCONVERSIONS	PENTOSE_AND_GLUCURONATE_INTERCONVERSIONS	25	-0.799386	-1.80335	0.000347081	0.0096794	0.00776555
KEGG_ARACHIDONIC_ACID_METABOLISM	ARACHIDONIC_ACID_METABOLISM	49	-0.70899	-1.80884	0.000366247	0.0096794	0.00776555
KEGG_ECM_RECEPTOR_INTERACTION	ECM_RECEPTOR_INTERACTION	71	0.626986	1.75674	0.000431421	0.00997661	0.00800399
KEGG_PROTEASOME	PROTEASOME	41	0.706559	1.81846	0.000640831	0.0130458	0.0104663
KEGG_METABOLISM_OF_XENOBIOTICS_BY_CYTOCHROME_P450	METABOLISM_OF_XENOBIOTICS_BY_CYTOCHROME_P450	59	-0.665672	-1.74615	0.000705176	0.0130458	0.0104663
KEGG_STARCH_AND_SUCROSE_METABOLISM	STARCH_AND_SUCROSE_METABOLISM	42	-0.707571	-1.74108	0.000868819	0.014612	0.0117228
KEGG_DRUG_METABOLISM_CYTOCHROME_P450	DRUG_METABOLISM_CYTOCHROME_P450	58	-0.660041	-1.72691	0.00101596	0.0149142	0.0119653
KEGG_ASCORBATE_AND_ALDARATE_METABOLISM	ASCORBATE_AND_ALDARATE_METABOLISM	22	-0.802477	-1.76818	0.00104802	0.0149142	0.0119653
KEGG_RIBOSOME	RIBOSOME	86	-0.590996	-1.64572	0.00143954	0.0176054	0.0141244
KEGG_NEUROACTIVE_LIGAND_RECEPTOR_INTERACTION	NEUROACTIVE_LIGAND_RECEPTOR_INTERACTION	186	-0.499159	-1.53146	0.0014702	0.0176054	0.0141244
KEGG_PPAR_SIGNALING_PATHWAY	PPAR_SIGNALING_PATHWAY	60	-0.639902	-1.68317	0.00152263	0.0176054	0.0141244
KEGG_OXIDATIVE_PHOSPHORYLATION	OXIDATIVE_PHOSPHORYLATION	123	0.527887	1.61812	0.0017581	0.0191323	0.0153494
KEGG_ALLOGRAFT_REJECTION	ALLOGRAFT_REJECTION	21	0.783412	1.79997	0.00223293	0.0229496	0.0184119
KEGG_COMPLEMENT_AND_COAGULATION_CASCADES	COMPLEMENT_AND_COAGULATION_CASCADES	54	0.639588	1.72223	0.0023824	0.0231971	0.0186105
KEGG_AUTOIMMUNE_THYROID_DISEASE	AUTOIMMUNE_THYROID_DISEASE	25	0.732851	1.74411	0.00288926	0.0259068	0.0207844
KEGG_ETHER_LIPID_METABOLISM	ETHER_LIPID_METABOLISM	28	-0.751247	-1.71285	0.00294077	0.0259068	0.0207844
KEGG_TYPE_I_DIABETES_MELLITUS	TYPE_I_DIABETES_MELLITUS	26	0.742147	1.7849	0.00345993	0.0283843	0.022772
KEGG_PANTOTHENATE_AND_COA_BIOSYNTHESIS	PANTOTHENATE_AND_COA_BIOSYNTHESIS	14	-0.844647	-1.71264	0.00352886	0.0283843	0.022772
KEGG_LINOLEIC_ACID_METABOLISM	LINOLEIC_ACID_METABOLISM	24	-0.748185	-1.65862	0.00430243	0.0331646	0.0266071
KEGG_GRAFT_VERSUS_HOST_DISEASE	GRAFT_VERSUS_HOST_DISEASE	21	0.766101	1.76019	0.0047305	0.0350057	0.0280843
KEGG_DRUG_METABOLISM_OTHER_ENZYMES	DRUG_METABOLISM_OTHER_ENZYMES	45	-0.647886	-1.61277	0.00740365	0.0523828	0.0420254
KEGG_DNA_REPLICATION	DNA_REPLICATION	36	-0.671827	-1.62272	0.00766644	0.0523828	0.0420254
KEGG_PATHWAYS_IN_CANCER	PATHWAYS_IN_CANCER	304	0.394449	1.34009	0.0079282	0.0523828	0.0420254
KEGG_PORPHYRIN_AND_CHLOROPHYLL_METABOLISM	PORPHYRIN_AND_CHLOROPHYLL_METABOLISM	37	-0.650378	-1.5747	0.00910796	0.0581025	0.0466143
KEGG_ALPHA_LINOLENIC_ACID_METABOLISM	ALPHA_LINOLENIC_ACID_METABOLISM	15	-0.805954	-1.65271	0.00996665	0.061461	0.0493087
KEGG_PURINE_METABOLISM	PURINE_METABOLISM	148	-0.476065	-1.42748	0.0134549	0.0802953	0.064419
KEGG_ADIPOCYTOKINE_SIGNALING_PATHWAY	ADIPOCYTOKINE_SIGNALING_PATHWAY	59	-0.573636	-1.50472	0.0149344	0.0863395	0.0692681
KEGG_RIBOFLAVIN_METABOLISM	RIBOFLAVIN_METABOLISM	16	-0.764943	-1.60153	0.0170387	0.09552	0.0766334
KEGG_PROXIMAL_TUBULE_BICARBONATE_RECLAMATION	PROXIMAL_TUBULE_BICARBONATE_RECLAMATION	20	-0.738654	-1.60648	0.0183559	0.0981518	0.0787449
KEGG_OLFACTORY_TRANSDUCTION	OLFACTORY_TRANSDUCTION	72	-0.545784	-1.4741	0.0185693	0.0981518	0.0787449
KEGG_BASAL_CELL_CARCINOMA	BASAL_CELL_CARCINOMA	50	0.556636	1.47809	0.0207123	0.106438	0.085393
KEGG_REGULATION_OF_ACTIN_CYTOSKELETON	REGULATION_OF_ACTIN_CYTOSKELETON	195	0.414939	1.33316	0.0219451	0.109726	0.0880301
KEGG_GLUTATHIONE_METABOLISM	GLUTATHIONE_METABOLISM	42	-0.589958	-1.45168	0.0228192	0.111093	0.0891275
KEGG_HYPERTROPHIC_CARDIOMYOPATHY_HCM	HYPERTROPHIC_CARDIOMYOPATHY_HCM	68	0.526108	1.46869	0.0254541	0.120744	0.0968697
KEGG_AXON_GUIDANCE	AXON_GUIDANCE	121	0.456423	1.39368	0.0323137	0.149451	0.119901
KEGG_CELL_ADHESION_MOLECULES_CAMS	CELL_ADHESION_MOLECULES_CAMS	108	0.452396	1.35035	0.0347302	0.15671	0.125724
KEGG_GLYCEROPHOSPHOLIPID_METABOLISM	GLYCEROPHOSPHOLIPID_METABOLISM	71	-0.518125	-1.39931	0.0457746	0.201626	0.16176
KEGG_MATURITY_ONSET_DIABETES_OF_THE_YOUNG	MATURITY_ONSET_DIABETES_OF_THE_YOUNG	17	-0.709105	-1.50468	0.0496324	0.208736	0.167464
KEGG_PEROXISOME	PEROXISOME	77	-0.490498	-1.33993	0.0496454	0.208736	0.167464
KEGG_STEROID_BIOSYNTHESIS	STEROID_BIOSYNTHESIS	16	-0.713689	-1.49422	0.0537037	0.220782	0.177128
KEGG_BETA_ALANINE_METABOLISM	BETA_ALANINE_METABOLISM	19	0.662522	1.48575	0.0567686	0.228308	0.183166
KEGG_GLYCOSAMINOGLYCAN_BIOSYNTHESIS_CHONDROITIN_SULFATE	GLYCOSAMINOGLYCAN_BIOSYNTHESIS_CHONDROITIN_SULFATE	22	0.644482	1.50793	0.0581897	0.229044	0.183757
KEGG_PRIMARY_IMMUNODEFICIENCY	PRIMARY_IMMUNODEFICIENCY	28	-0.622887	-1.42019	0.0608856	0.234663	0.188265
KEGG_HOMOLOGOUS_RECOMBINATION	HOMOLOGOUS_RECOMBINATION	28	-0.61813	-1.40934	0.0645756	0.243806	0.1956
KEGG_DILATED_CARDIOMYOPATHY	DILATED_CARDIOMYOPATHY	75	0.495775	1.40728	0.0701357	0.259502	0.208192
KEGG_LONG_TERM_DEPRESSION	LONG_TERM_DEPRESSION	59	-0.50601	-1.32733	0.0759717	0.272959	0.218988
KEGG_TERPENOID_BACKBONE_BIOSYNTHESIS	TERPENOID_BACKBONE_BIOSYNTHESIS	15	-0.695316	-1.42583	0.076779	0.272959	0.218988
KEGG_PARKINSONS_DISEASE	PARKINSONS_DISEASE	122	0.423601	1.29477	0.0781991	0.272959	0.218988
KEGG_CELL_CYCLE	CELL_CYCLE	122	-0.442657	-1.29124	0.0810345	0.275575	0.221087
KEGG_LYSOSOME	LYSOSOME	119	0.419604	1.27892	0.0819277	0.275575	0.221087
KEGG_VIRAL_MYOCARDITIS	VIRAL_MYOCARDITIS	55	0.505777	1.36967	0.0842825	0.276064	0.221479
KEGG_ADHERENS_JUNCTION	ADHERENS_JUNCTION	70	0.48214	1.34732	0.0850575	0.276064	0.221479
KEGG_MELANOMA	MELANOMA	64	0.494051	1.35503	0.0876777	0.27689	0.222142
KEGG_LEUKOCYTE_TRANSENDOTHELIAL_MIGRATION	LEUKOCYTE_TRANSENDOTHELIAL_MIGRATION	105	0.434826	1.2933	0.0883055	0.27689	0.222142
KEGG_WNT_SIGNALING_PATHWAY	WNT_SIGNALING_PATHWAY	135	0.409138	1.26168	0.0938272	0.281497	0.225838
KEGG_GLIOMA	GLIOMA	63	0.493781	1.35724	0.0941176	0.281497	0.225838
KEGG_PRIMARY_BILE_ACID_BIOSYNTHESIS	PRIMARY_BILE_ACID_BIOSYNTHESIS	14	-0.702755	-1.42493	0.0943396	0.281497	0.225838
KEGG_TYPE_II_DIABETES_MELLITUS	TYPE_II_DIABETES_MELLITUS	42	0.530849	1.36763	0.0982143	0.288407	0.231382
KEGG_ANTIGEN_PROCESSING_AND_PRESENTATION	ANTIGEN_PROCESSING_AND_PRESENTATION	55	0.487295	1.31962	0.102506	0.296306	0.237719
KEGG_SULFUR_METABOLISM	SULFUR_METABOLISM	12	0.688259	1.39586	0.10828	0.303428	0.243433
KEGG_HEDGEHOG_SIGNALING_PATHWAY	HEDGEHOG_SIGNALING_PATHWAY	47	0.52411	1.37274	0.108295	0.303428	0.243433
KEGG_GLYCOSAMINOGLYCAN_DEGRADATION	GLYCOSAMINOGLYCAN_DEGRADATION	18	0.63486	1.39841	0.10989	0.303428	0.243433
KEGG_BIOSYNTHESIS_OF_UNSATURATED_FATTY_ACIDS	BIOSYNTHESIS_OF_UNSATURATED_FATTY_ACIDS	22	-0.624147	-1.37525	0.115242	0.30609	0.245569
KEGG_SMALL_CELL_LUNG_CANCER	SMALL_CELL_LUNG_CANCER	81	0.44522	1.26956	0.115473	0.30609	0.245569
KEGG_NOTCH_SIGNALING_PATHWAY	NOTCH_SIGNALING_PATHWAY	45	-0.52445	-1.30551	0.116487	0.30609	0.245569
KEGG_CYTOKINE_CYTOKINE_RECEPTOR_INTERACTION	CYTOKINE_CYTOKINE_RECEPTOR_INTERACTION	198	-0.38505	-1.18814	0.11755	0.30609	0.245569
KEGG_ERBB_SIGNALING_PATHWAY	ERBB_SIGNALING_PATHWAY	83	0.435432	1.25323	0.120092	0.30609	0.245569
KEGG_FRUCTOSE_AND_MANNOSE_METABOLISM	FRUCTOSE_AND_MANNOSE_METABOLISM	34	-0.553144	-1.31434	0.120782	0.30609	0.245569
KEGG_GLYCOSPHINGOLIPID_BIOSYNTHESIS_GANGLIO_SERIES	GLYCOSPHINGOLIPID_BIOSYNTHESIS_GANGLIO_SERIES	15	0.643717	1.38922	0.128205	0.320513	0.25714
KEGG_SNARE_INTERACTIONS_IN_VESICULAR_TRANSPORT	SNARE_INTERACTIONS_IN_VESICULAR_TRANSPORT	36	0.521908	1.30773	0.133641	0.329647	0.264468
KEGG_VASCULAR_SMOOTH_MUSCLE_CONTRACTION	VASCULAR_SMOOTH_MUSCLE_CONTRACTION	102	-0.435207	-1.23827	0.138462	0.337045	0.270403
KEGG_GLYCOSPHINGOLIPID_BIOSYNTHESIS_GLOBO_SERIES	GLYCOSPHINGOLIPID_BIOSYNTHESIS_GLOBO_SERIES	13	0.649001	1.34426	0.146186	0.351227	0.281781
KEGG_CALCIUM_SIGNALING_PATHWAY	CALCIUM_SIGNALING_PATHWAY	155	-0.393356	-1.18248	0.149254	0.353999	0.284005
KEGG_ENDOMETRIAL_CANCER	ENDOMETRIAL_CANCER	51	0.464776	1.23799	0.157534	0.368909	0.295967
KEGG_GLYCOSAMINOGLYCAN_BIOSYNTHESIS_KERATAN_SULFATE	GLYCOSAMINOGLYCAN_BIOSYNTHESIS_KERATAN_SULFATE	14	0.623178	1.3268	0.163136	0.377127	0.30256
KEGG_MISMATCH_REPAIR	MISMATCH_REPAIR	23	-0.590298	-1.30265	0.165121	0.377127	0.30256
KEGG_NATURAL_KILLER_CELL_MEDIATED_CYTOTOXICITY	NATURAL_KILLER_CELL_MEDIATED_CYTOTOXICITY	103	0.401216	1.19098	0.177033	0.399405	0.320433
KEGG_NICOTINATE_AND_NICOTINAMIDE_METABOLISM	NICOTINATE_AND_NICOTINAMIDE_METABOLISM	23	-0.57596	-1.27101	0.187384	0.412803	0.331182
KEGG_NON_SMALL_CELL_LUNG_CANCER	NON_SMALL_CELL_LUNG_CANCER	52	0.447147	1.19873	0.189498	0.412803	0.331182
KEGG_GLYCOSAMINOGLYCAN_BIOSYNTHESIS_HEPARAN_SULFATE	GLYCOSAMINOGLYCAN_BIOSYNTHESIS_HEPARAN_SULFATE	22	0.542635	1.26963	0.19181	0.412803	0.331182
KEGG_LIMONENE_AND_PINENE_DEGRADATION	LIMONENE_AND_PINENE_DEGRADATION	10	0.658812	1.26734	0.191898	0.412803	0.331182
KEGG_ASTHMA	ASTHMA	13	0.618619	1.28133	0.194915	0.414475	0.332523
KEGG_VALINE_LEUCINE_AND_ISOLEUCINE_BIOSYNTHESIS	VALINE_LEUCINE_AND_ISOLEUCINE_BIOSYNTHESIS	10	-0.681844	-1.30996	0.20075	0.421613	0.33825
KEGG_MAPK_SIGNALING_PATHWAY	MAPK_SIGNALING_PATHWAY	243	-0.354782	-1.11806	0.20283	0.421613	0.33825
KEGG_AMINOACYL_TRNA_BIOSYNTHESIS	AMINOACYL_TRNA_BIOSYNTHESIS	41	0.458691	1.18053	0.210177	0.424134	0.340273
KEGG_CHEMOKINE_SIGNALING_PATHWAY	CHEMOKINE_SIGNALING_PATHWAY	160	-0.374916	-1.13481	0.214634	0.424134	0.340273
KEGG_NON_HOMOLOGOUS_END_JOINING	NON_HOMOLOGOUS_END_JOINING	13	0.604592	1.25228	0.216102	0.424134	0.340273
KEGG_TASTE_TRANSDUCTION	TASTE_TRANSDUCTION	35	-0.502639	-1.20251	0.216169	0.424134	0.340273
KEGG_ARGININE_AND_PROLINE_METABOLISM	ARGININE_AND_PROLINE_METABOLISM	53	-0.453466	-1.17855	0.217699	0.424134	0.340273
KEGG_RENAL_CELL_CARCINOMA	RENAL_CELL_CARCINOMA	66	0.418294	1.15798	0.217799	0.424134	0.340273
KEGG_VEGF_SIGNALING_PATHWAY	VEGF_SIGNALING_PATHWAY	69	-0.428637	-1.15338	0.232925	0.448865	0.360114
KEGG_PHOSPHATIDYLINOSITOL_SIGNALING_SYSTEM	PHOSPHATIDYLINOSITOL_SIGNALING_SYSTEM	72	0.405246	1.14043	0.237327	0.452634	0.363138
KEGG_GNRH_SIGNALING_PATHWAY	GNRH_SIGNALING_PATHWAY	93	-0.4072	-1.14383	0.244755	0.462038	0.370682
KEGG_O_GLYCAN_BIOSYNTHESIS	O_GLYCAN_BIOSYNTHESIS	29	-0.516991	-1.18735	0.256831	0.479936	0.385041
KEGG_PHENYLALANINE_METABOLISM	PHENYLALANINE_METABOLISM	18	-0.552135	-1.18804	0.270567	0.49772	0.399309
KEGG_ALDOSTERONE_REGULATED_SODIUM_REABSORPTION	ALDOSTERONE_REGULATED_SODIUM_REABSORPTION	35	0.45854	1.15116	0.272517	0.49772	0.399309
KEGG_FC_GAMMA_R_MEDIATED_PHAGOCYTOSIS	FC_GAMMA_R_MEDIATED_PHAGOCYTOSIS	89	0.380659	1.10882	0.274419	0.49772	0.399309
KEGG_FATTY_ACID_METABOLISM	FATTY_ACID_METABOLISM	39	-0.470855	-1.13999	0.282609	0.500944	0.401895
KEGG_BASE_EXCISION_REPAIR	BASE_EXCISION_REPAIR	34	-0.481339	-1.14372	0.284192	0.500944	0.401895
KEGG_GLYCINE_SERINE_AND_THREONINE_METABOLISM	GLYCINE_SERINE_AND_THREONINE_METABOLISM	30	-0.489484	-1.14016	0.286225	0.500944	0.401895
KEGG_SELENOAMINO_ACID_METABOLISM	SELENOAMINO_ACID_METABOLISM	26	-0.508933	-1.1538	0.287313	0.500944	0.401895
KEGG_HUNTINGTONS_DISEASE	HUNTINGTONS_DISEASE	174	-0.353762	-1.07703	0.289735	0.500944	0.401895
KEGG_TRYPTOPHAN_METABOLISM	TRYPTOPHAN_METABOLISM	36	0.455285	1.1408	0.292627	0.501259	0.402148
KEGG_TGF_BETA_SIGNALING_PATHWAY	TGF_BETA_SIGNALING_PATHWAY	80	-0.40467	-1.10697	0.301418	0.50736	0.407043
KEGG_BASAL_TRANSCRIPTION_FACTORS	BASAL_TRANSCRIPTION_FACTORS	33	-0.475027	-1.13277	0.302285	0.50736	0.407043
KEGG_CYSTEINE_AND_METHIONINE_METABOLISM	CYSTEINE_AND_METHIONINE_METABOLISM	33	-0.474184	-1.13076	0.3058	0.50736	0.407043
KEGG_TOLL_LIKE_RECEPTOR_SIGNALING_PATHWAY	TOLL_LIKE_RECEPTOR_SIGNALING_PATHWAY	78	-0.405466	-1.11056	0.308099	0.50736	0.407043
KEGG_ENDOCYTOSIS	ENDOCYTOSIS	178	-0.34913	-1.06555	0.310231	0.50736	0.407043
KEGG_MELANOGENESIS	MELANOGENESIS	92	0.370393	1.08658	0.312644	0.50736	0.407043
KEGG_NITROGEN_METABOLISM	NITROGEN_METABOLISM	21	-0.51487	-1.13088	0.316176	0.508632	0.408063
KEGG_BUTANOATE_METABOLISM	BUTANOATE_METABOLISM	30	-0.475602	-1.10782	0.320215	0.510687	0.409712
KEGG_RNA_POLYMERASE	RNA_POLYMERASE	29	-0.483319	-1.11001	0.326047	0.515545	0.413609
KEGG_PROPANOATE_METABOLISM	PROPANOATE_METABOLISM	33	0.43428	1.08261	0.339492	0.532254	0.427015
KEGG_P53_SIGNALING_PATHWAY	P53_SIGNALING_PATHWAY	68	0.381992	1.06637	0.342593	0.532602	0.427294
KEGG_B_CELL_RECEPTOR_SIGNALING_PATHWAY	B_CELL_RECEPTOR_SIGNALING_PATHWAY	71	0.372707	1.04428	0.35023	0.539939	0.43318
KEGG_PYRIMIDINE_METABOLISM	PYRIMIDINE_METABOLISM	93	-0.377711	-1.061	0.354895	0.542608	0.435322
KEGG_OTHER_GLYCAN_DEGRADATION	OTHER_GLYCAN_DEGRADATION	16	0.494086	1.06879	0.359307	0.544851	0.437121
KEGG_PATHOGENIC_ESCHERICHIA_COLI_INFECTION	PATHOGENIC_ESCHERICHIA_COLI_INFECTION	54	0.390074	1.05036	0.366133	0.549695	0.441007
KEGG_AMINO_SUGAR_AND_NUCLEOTIDE_SUGAR_METABOLISM	AMINO_SUGAR_AND_NUCLEOTIDE_SUGAR_METABOLISM	43	-0.429515	-1.06638	0.37234	0.549695	0.441007
KEGG_PROSTATE_CANCER	PROSTATE_CANCER	87	0.356037	1.0342	0.375	0.549695	0.441007
KEGG_THYROID_CANCER	THYROID_CANCER	27	0.439824	1.06062	0.376087	0.549695	0.441007
KEGG_CIRCADIAN_RHYTHM_MAMMAL	CIRCADIAN_RHYTHM_MAMMAL	13	-0.550763	-1.09915	0.377358	0.549695	0.441007
KEGG_PENTOSE_PHOSPHATE_PATHWAY	PENTOSE_PHOSPHATE_PATHWAY	25	-0.468913	-1.05783	0.39011	0.563831	0.452348
KEGG_SPHINGOLIPID_METABOLISM	SPHINGOLIPID_METABOLISM	38	0.407458	1.03485	0.402655	0.577451	0.463275
KEGG_GALACTOSE_METABOLISM	GALACTOSE_METABOLISM	23	0.439162	1.02943	0.412527	0.587058	0.470982
KEGG_HEMATOPOIETIC_CELL_LINEAGE	HEMATOPOIETIC_CELL_LINEAGE	65	-0.384987	-1.02893	0.418244	0.59065	0.473865
KEGG_LYSINE_DEGRADATION	LYSINE_DEGRADATION	43	-0.41409	-1.02809	0.43617	0.611047	0.490229
KEGG_HISTIDINE_METABOLISM	HISTIDINE_METABOLISM	29	0.405345	0.996094	0.439294	0.611047	0.490229
KEGG_EPITHELIAL_CELL_SIGNALING_IN_HELICOBACTER_PYLORI_INFECTION	EPITHELIAL_CELL_SIGNALING_IN_HELICOBACTER_PYLORI_INFECTION	65	0.363126	0.997498	0.458432	0.629766	0.505246
KEGG_CARDIAC_MUSCLE_CONTRACTION	CARDIAC_MUSCLE_CONTRACTION	63	0.35708	0.98149	0.461176	0.629766	0.505246
KEGG_PANCREATIC_CANCER	PANCREATIC_CANCER	68	0.35225	0.983344	0.462963	0.629766	0.505246
KEGG_GLYCOLYSIS_GLUCONEOGENESIS	GLYCOLYSIS_GLUCONEOGENESIS	54	-0.382424	-0.99684	0.467257	0.630967	0.50621
KEGG_TIGHT_JUNCTION	TIGHT_JUNCTION	125	0.320509	0.987483	0.478873	0.638139	0.511963
KEGG_ACUTE_MYELOID_LEUKEMIA	ACUTE_MYELOID_LEUKEMIA	53	0.363835	0.976643	0.480549	0.638139	0.511963
KEGG_MTOR_SIGNALING_PATHWAY	MTOR_SIGNALING_PATHWAY	48	0.370097	0.978954	0.482916	0.638139	0.511963
KEGG_T_CELL_RECEPTOR_SIGNALING_PATHWAY	T_CELL_RECEPTOR_SIGNALING_PATHWAY	97	-0.341899	-0.966748	0.50346	0.660568	0.529958
KEGG_VALINE_LEUCINE_AND_ISOLEUCINE_DEGRADATION	VALINE_LEUCINE_AND_ISOLEUCINE_DEGRADATION	44	-0.39008	-0.968092	0.516934	0.668839	0.536594
KEGG_ALANINE_ASPARTATE_AND_GLUTAMATE_METABOLISM	ALANINE_ASPARTATE_AND_GLUTAMATE_METABOLISM	30	-0.413423	-0.962987	0.516995	0.668839	0.536594
KEGG_LONG_TERM_POTENTIATION	LONG_TERM_POTENTIATION	64	0.346481	0.950289	0.523697	0.672805	0.539775
KEGG_OOCYTE_MEIOSIS	OOCYTE_MEIOSIS	102	-0.336809	-0.958303	0.533333	0.673953	0.540696
KEGG_DORSO_VENTRAL_AXIS_FORMATION	DORSO_VENTRAL_AXIS_FORMATION	22	-0.432342	-0.952624	0.533457	0.673953	0.540696
KEGG_PROGESTERONE_MEDIATED_OOCYTE_MATURATION	PROGESTERONE_MEDIATED_OOCYTE_MATURATION	78	-0.349236	-0.956546	0.538732	0.673953	0.540696
KEGG_CYTOSOLIC_DNA_SENSING_PATHWAY	CYTOSOLIC_DNA_SENSING_PATHWAY	38	0.365329	0.927851	0.539823	0.673953	0.540696
KEGG_NEUROTROPHIN_SIGNALING_PATHWAY	NEUROTROPHIN_SIGNALING_PATHWAY	120	0.309996	0.948402	0.544153	0.673953	0.540696
KEGG_GLYCOSPHINGOLIPID_BIOSYNTHESIS_LACTO_AND_NEOLACTO_SERIES	GLYCOSPHINGOLIPID_BIOSYNTHESIS_LACTO_AND_NEOLACTO_SERIES	24	0.384747	0.911674	0.55819	0.673953	0.540696
KEGG_BLADDER_CANCER	BLADDER_CANCER	40	-0.386964	-0.938007	0.559199	0.673953	0.540696
KEGG_SPLICEOSOME	SPLICEOSOME	126	-0.32278	-0.943429	0.560554	0.673953	0.540696
KEGG_APOPTOSIS	APOPTOSIS	81	0.328473	0.936651	0.561201	0.673953	0.540696
KEGG_CHRONIC_MYELOID_LEUKEMIA	CHRONIC_MYELOID_LEUKEMIA	72	-0.352085	-0.950938	0.56338	0.673953	0.540696
KEGG_TYROSINE_METABOLISM	TYROSINE_METABOLISM	40	-0.384599	-0.932274	0.564663	0.673953	0.540696
KEGG_VIBRIO_CHOLERAE_INFECTION	VIBRIO_CHOLERAE_INFECTION	51	0.341648	0.910026	0.591324	0.70125	0.562596
KEGG_RENIN_ANGIOTENSIN_SYSTEM	RENIN_ANGIOTENSIN_SYSTEM	12	-0.440193	-0.875409	0.602637	0.710113	0.569707
KEGG_GLYCOSYLPHOSPHATIDYLINOSITOL_GPI_ANCHOR_BIOSYNTHESIS	GLYCOSYLPHOSPHATIDYLINOSITOL_GPI_ANCHOR_BIOSYNTHESIS	24	0.373759	0.885636	0.612069	0.716663	0.574962
KEGG_GAP_JUNCTION	GAP_JUNCTION	84	0.313466	0.903549	0.618056	0.719121	0.576934
KEGG_VASOPRESSIN_REGULATED_WATER_REABSORPTION	VASOPRESSIN_REGULATED_WATER_REABSORPTION	42	-0.362092	-0.89098	0.631769	0.730483	0.586049
KEGG_INOSITOL_PHOSPHATE_METABOLISM	INOSITOL_PHOSPHATE_METABOLISM	51	-0.341734	-0.880474	0.648936	0.744824	0.597554
KEGG_JAK_STAT_SIGNALING_PATHWAY	JAK_STAT_SIGNALING_PATHWAY	120	0.291919	0.893095	0.653938	0.744824	0.597554
KEGG_ONE_CARBON_POOL_BY_FOLATE	ONE_CARBON_POOL_BY_FOLATE	17	-0.397363	-0.843184	0.65625	0.744824	0.597554
KEGG_ABC_TRANSPORTERS	ABC_TRANSPORTERS	42	0.338385	0.871787	0.662946	0.746212	0.598668
KEGG_INSULIN_SIGNALING_PATHWAY	INSULIN_SIGNALING_PATHWAY	128	-0.307055	-0.903633	0.665541	0.746212	0.598668
KEGG_ALZHEIMERS_DISEASE	ALZHEIMERS_DISEASE	155	0.28551	0.895968	0.686717	0.765317	0.613995
KEGG_PRION_DISEASES	PRION_DISEASES	28	0.334429	0.814319	0.713043	0.789898	0.633717
KEGG_NOD_LIKE_RECEPTOR_SIGNALING_PATHWAY	NOD_LIKE_RECEPTOR_SIGNALING_PATHWAY	54	0.311888	0.839826	0.718535	0.791244	0.634796
KEGG_COLORECTAL_CANCER	COLORECTAL_CANCER	61	-0.312228	-0.825532	0.755672	0.823152	0.660395
KEGG_FOLATE_BIOSYNTHESIS	FOLATE_BIOSYNTHESIS	11	0.388646	0.766657	0.75641	0.823152	0.660395
KEGG_NUCLEOTIDE_EXCISION_REPAIR	NUCLEOTIDE_EXCISION_REPAIR	44	-0.324241	-0.804696	0.770053	0.826651	0.663202
KEGG_PYRUVATE_METABOLISM	PYRUVATE_METABOLISM	37	0.322793	0.808952	0.771889	0.826651	0.663202
KEGG_CITRATE_CYCLE_TCA_CYCLE	CITRATE_CYCLE_TCA_CYCLE	30	-0.343493	-0.800098	0.774597	0.826651	0.663202
KEGG_INTESTINAL_IMMUNE_NETWORK_FOR_IGA_PRODUCTION	INTESTINAL_IMMUNE_NETWORK_FOR_IGA_PRODUCTION	29	0.31279	0.768649	0.781457	0.826651	0.663202
KEGG_UBIQUITIN_MEDIATED_PROTEOLYSIS	UBIQUITIN_MEDIATED_PROTEOLYSIS	132	0.276635	0.852125	0.791667	0.826651	0.663202
KEGG_REGULATION_OF_AUTOPHAGY	REGULATION_OF_AUTOPHAGY	20	0.327721	0.744848	0.793478	0.826651	0.663202
KEGG_FC_EPSILON_RI_SIGNALING_PATHWAY	FC_EPSILON_RI_SIGNALING_PATHWAY	70	-0.301499	-0.811212	0.793651	0.826651	0.663202
KEGG_LEISHMANIA_INFECTION	LEISHMANIA_INFECTION	54	0.298855	0.804732	0.796339	0.826651	0.663202
KEGG_GLYOXYLATE_AND_DICARBOXYLATE_METABOLISM	GLYOXYLATE_AND_DICARBOXYLATE_METABOLISM	14	0.349275	0.743635	0.800847	0.826651	0.663202
KEGG_GLYCEROLIPID_METABOLISM	GLYCEROLIPID_METABOLISM	46	-0.313024	-0.784495	0.804309	0.826651	0.663202
KEGG_N_GLYCAN_BIOSYNTHESIS	N_GLYCAN_BIOSYNTHESIS	46	-0.310805	-0.778935	0.820467	0.838599	0.672788
KEGG_PROTEIN_EXPORT	PROTEIN_EXPORT	24	0.303324	0.718737	0.834052	0.845407	0.67825
KEGG_AMYOTROPHIC_LATERAL_SCLEROSIS_ALS	AMYOTROPHIC_LATERAL_SCLEROSIS_ALS	47	-0.303235	-0.769736	0.836268	0.845407	0.67825
KEGG_RIG_I_LIKE_RECEPTOR_SIGNALING_PATHWAY	RIG_I_LIKE_RECEPTOR_SIGNALING_PATHWAY	54	0.280449	0.755167	0.860412	0.865088	0.694039
KEGG_RNA_DEGRADATION	RNA_DEGRADATION	56	-0.238339	-0.622127	0.984099	0.984099	0.789519

## Sheet: Supplementary Table 8
Supplementary Table 8: HRD scores of all samples in TCGA-BRCA.
sampleID	sampleID	ai1	lst1	hrd-loh	HRD
TCGA-D8-A147-01	TCGA-D8-A147	22	32	15	69
TCGA-EW-A1PH-01	TCGA-EW-A1PH	16	13	9	38
TCGA-A7-A5ZV-01	TCGA-A7-A5ZV	26	16	13	55
TCGA-A2-A4S1-01	TCGA-A2-A4S1	11	10	8	29
TCGA-OL-A5S0-01	TCGA-OL-A5S0	23	19	11	53
TCGA-E2-A1LG-01	TCGA-E2-A1LG	10	1	4	15
TCGA-A7-A13E-01	TCGA-A7-A13E	13	8	10	31
TCGA-A2-A3XT-01	TCGA-A2-A3XT	24	29	13	66
TCGA-LL-A8F5-01	TCGA-LL-A8F5	30	32	23	85
TCGA-B6-A402-01	TCGA-B6-A402	22	10	10	42
TCGA-OL-A5RW-01	TCGA-OL-A5RW	23	35	18	76
TCGA-A2-A0T2-01	TCGA-A2-A0T2	7	8	11	26
TCGA-GM-A2DF-01	TCGA-GM-A2DF	18	17	13	48
TCGA-A7-A26I-01	TCGA-A7-A26I	19	9	10	38
TCGA-BH-A1FE-06	TCGA-BH-A1FE	0	0	0	0
TCGA-E9-A1ND-01	TCGA-E9-A1ND	18	21	3	42
TCGA-AR-A1AH-01	TCGA-AR-A1AH	10	12	5	27
TCGA-AC-A2QJ-01	TCGA-AC-A2QJ	6	1	2	9
TCGA-E2-A574-01	TCGA-E2-A574	18	16	10	44
TCGA-A2-A04T-01	TCGA-A2-A04T	30	24	23	77
TCGA-AC-A6IW-01	TCGA-AC-A6IW	15	12	4	31
TCGA-B6-A0I1-01	TCGA-B6-A0I1	12	18	13	43
TCGA-A2-A3XU-01	TCGA-A2-A3XU	4	3	3	10
TCGA-E2-A1LK-01	TCGA-E2-A1LK	9	7	8	24
TCGA-AC-A2QH-01	TCGA-AC-A2QH	20	11	9	40
TCGA-A2-A0YJ-01	TCGA-A2-A0YJ	16	6	3	25
TCGA-E2-A150-01	TCGA-E2-A150	20	17	12	49
TCGA-AO-A0J4-01	TCGA-AO-A0J4	20	22	10	52
TCGA-GM-A3XL-01	TCGA-GM-A3XL	22	27	23	72
TCGA-S3-AA0Z-01	TCGA-S3-AA0Z	15	8	12	35
TCGA-AR-A0U0-01	TCGA-AR-A0U0	12	10	10	32
TCGA-AR-A1AJ-01	TCGA-AR-A1AJ	6	1	5	12
TCGA-E9-A1NC-01	TCGA-E9-A1NC	25	30	20	75
TCGA-AR-A0TS-01	TCGA-AR-A0TS	18	18	13	49
TCGA-BH-A0BG-01	TCGA-BH-A0BG	24	19	19	62
TCGA-AR-A256-01	TCGA-AR-A256	24	19	20	63
TCGA-A8-A07R-01	TCGA-A8-A07R	31	35	21	87
TCGA-BH-A0DL-01	TCGA-BH-A0DL	9	3	6	18
TCGA-EW-A1PB-01	TCGA-EW-A1PB	25	18	29	72
TCGA-BH-A18T-01	TCGA-BH-A18T	21	15	17	53
TCGA-AN-A0XU-01	TCGA-AN-A0XU	31	31	22	84
TCGA-E9-A3QA-01	TCGA-E9-A3QA	24	20	12	56
TCGA-B6-A0X1-01	TCGA-B6-A0X1	26	28	24	78
TCGA-AC-A8OQ-01	TCGA-AC-A8OQ	25	29	17	71
TCGA-EW-A1P8-01	TCGA-EW-A1P8	19	8	12	39
TCGA-A7-A0DA-01	TCGA-A7-A0DA	31	34	9	74
TCGA-E2-A1LH-01	TCGA-E2-A1LH	28	29	17	74
TCGA-BH-A1F6-01	TCGA-BH-A1F6	10	16	6	32
TCGA-S3-AA10-01	TCGA-S3-AA10	22	26	16	64
TCGA-E2-A14R-01	TCGA-E2-A14R	34	33	18	85
TCGA-BH-A1FC-01	TCGA-BH-A1FC	21	13	6	40
TCGA-LL-A6FR-01	TCGA-LL-A6FR	21	14	15	50
TCGA-AQ-A54N-01	TCGA-AQ-A54N	14	4	17	35
TCGA-GI-A2C9-01	TCGA-GI-A2C9	20	22	18	60
TCGA-C8-A1HJ-01	TCGA-C8-A1HJ	24	25	23	72
TCGA-AO-A0J6-01	TCGA-AO-A0J6	22	31	20	73
TCGA-A7-A4SD-01	TCGA-A7-A4SD	18	15	13	46
TCGA-A2-A0YE-01	TCGA-A2-A0YE	20	10	10	40
TCGA-C8-A134-01	TCGA-C8-A134	24	32	20	76
TCGA-E2-A573-01	TCGA-E2-A573	17	11	15	43
TCGA-AC-A7VC-01	TCGA-AC-A7VC	3	2	3	8
TCGA-AO-A129-01	TCGA-AO-A129	23	26	16	65
TCGA-A2-A0D0-01	TCGA-A2-A0D0	24	28	10	62
TCGA-D8-A1XK-01	TCGA-D8-A1XK	26	28	18	72
TCGA-OL-A66I-01	TCGA-OL-A66I	21	19	11	51
TCGA-E2-A1LI-01	TCGA-E2-A1LI	23	10	10	43
TCGA-OL-A6VO-01	TCGA-OL-A6VO	19	16	7	42
TCGA-E2-A1AZ-01	TCGA-E2-A1AZ	15	15	12	42
TCGA-EW-A1OW-01	TCGA-EW-A1OW	16	8	10	34
TCGA-A2-A04U-01	TCGA-A2-A04U	28	17	14	59
TCGA-B6-A0RT-01	TCGA-B6-A0RT	7	4	2	13
TCGA-BH-A18V-01	TCGA-BH-A18V	28	33	24	85
TCGA-BH-A0WA-01	TCGA-BH-A0WA	23	26	14	63
TCGA-E2-A1II-01	TCGA-E2-A1II	10	9	10	29
TCGA-OL-A5D7-01	TCGA-OL-A5D7	16	8	19	43
TCGA-AO-A1KR-01	TCGA-AO-A1KR	15	17	8	40
TCGA-AR-A1AR-01	TCGA-AR-A1AR	7	9	10	26
TCGA-A2-A3XX-01	TCGA-A2-A3XX	9	1	3	13
TCGA-D8-A27M-01	TCGA-D8-A27M	17	16	15	48
TCGA-EW-A6SB-01	TCGA-EW-A6SB	15	9	8	32
TCGA-EW-A1P4-01	TCGA-EW-A1P4	23	24	20	67
TCGA-B6-A1KF-01	TCGA-B6-A1KF	12	5	4	21
TCGA-A7-A6VY-01	TCGA-A7-A6VY	19	29	28	76
TCGA-A2-A3Y0-01	TCGA-A2-A3Y0	17	17	21	55
TCGA-AR-A1AY-01	TCGA-AR-A1AY	10	12	11	33
TCGA-A2-A0YM-01	TCGA-A2-A0YM	20	13	3	36
TCGA-AN-A04D-01	TCGA-AN-A04D	20	29	12	61
TCGA-AR-A1AI-01	TCGA-AR-A1AI	18	15	14	47
TCGA-AR-A251-01	TCGA-AR-A251	32	29	18	79
TCGA-AO-A124-01	TCGA-AO-A124	36	27	26	89
TCGA-D8-A1XW-01	TCGA-D8-A1XW	20	24	6	50
TCGA-LL-A73Y-01	TCGA-LL-A73Y	15	6	8	29
TCGA-B6-A0IJ-01	TCGA-B6-A0IJ	29	23	21	73
TCGA-AR-A2LR-01	TCGA-AR-A2LR	26	19	14	59
TCGA-A2-A0CM-01	TCGA-A2-A0CM	19	14	7	40
TCGA-AO-A03U-01	TCGA-AO-A03U	0	0	0	0
TCGA-B6-A0I2-01	TCGA-B6-A0I2	20	11	9	40
TCGA-A2-A3XY-01	TCGA-A2-A3XY	4	5	0	9
TCGA-A2-A1G1-01	TCGA-A2-A1G1	12	2	3	17
TCGA-AC-A62X-01	TCGA-AC-A62X	13	8	3	24
TCGA-AR-A1AQ-01	TCGA-AR-A1AQ	12	11	8	31
TCGA-B6-A0RE-01	TCGA-B6-A0RE	19	12	8	39
TCGA-BH-A0AV-01	TCGA-BH-A0AV	23	26	19	68
TCGA-E9-A22G-01	TCGA-E9-A22G	26	33	20	79
TCGA-BH-A0BL-01	TCGA-BH-A0BL	20	20	1	41
TCGA-AR-A5QQ-01	TCGA-AR-A5QQ	5	4	4	13
TCGA-BH-A0B9-01	TCGA-BH-A0B9	13	12	12	37
TCGA-A2-A3XS-01	TCGA-A2-A3XS	22	18	12	52
TCGA-D8-A27H-01	TCGA-D8-A27H	25	31	19	75
TCGA-BH-A6R9-01	TCGA-BH-A6R9	0	0	0	0
TCGA-B6-A400-01	TCGA-B6-A400	27	23	19	69
TCGA-A2-A0D2-01	TCGA-A2-A0D2	26	32	15	73
TCGA-AO-A0JL-01	TCGA-AO-A0JL	20	17	8	45
TCGA-D8-A27F-01	TCGA-D8-A27F	25	23	29	77
TCGA-A7-A13D-01	TCGA-A7-A13D	24	11	11	46
TCGA-E2-A158-01	TCGA-E2-A158	27	34	15	76
TCGA-LL-A5YP-01	TCGA-LL-A5YP	29	31	19	79
TCGA-B6-A0IQ-01	TCGA-B6-A0IQ	20	26	11	57
TCGA-E2-A14N-01	TCGA-E2-A14N	24	26	19	69
TCGA-E2-A14X-01	TCGA-E2-A14X	5	4	3	12
TCGA-C8-A12K-01	TCGA-C8-A12K	19	24	15	58
TCGA-A2-A04P-01	TCGA-A2-A04P	28	33	22	83
TCGA-AR-A0TP-01	TCGA-AR-A0TP	22	29	19	70
TCGA-A8-A08R-01	TCGA-A8-A08R	29	35	21	85
TCGA-BH-A0B3-01	TCGA-BH-A0B3	11	14	12	37
TCGA-AN-A0AT-01	TCGA-AN-A0AT	23	24	20	67
TCGA-D8-A1JL-01	TCGA-D8-A1JL	24	19	8	51
TCGA-BH-A18V-06	TCGA-BH-A18V	28	27	29	84
TCGA-B6-A409-01	TCGA-B6-A409	22	16	13	51
TCGA-PL-A8LV-01	TCGA-PL-A8LV	22	17	16	55
TCGA-A2-A4RX-01	TCGA-A2-A4RX	0	0	0	0
TCGA-AO-A12F-01	TCGA-AO-A12F	27	19	10	56
TCGA-A8-A07U-01	TCGA-A8-A07U	16	8	9	33
TCGA-BH-A0E6-01	TCGA-BH-A0E6	17	11	4	32
TCGA-D8-A1JM-01	TCGA-D8-A1JM	17	10	15	42
TCGA-BH-A0E0-01	TCGA-BH-A0E0	10	10	7	27
TCGA-A8-A07O-01	TCGA-A8-A07O	10	6	7	23
TCGA-HN-A2NL-01	TCGA-HN-A2NL	27	20	21	68
TCGA-B6-A3ZX-01	TCGA-B6-A3ZX	20	27	8	55
TCGA-A7-A6VV-01	TCGA-A7-A6VV	29	8	22	59
TCGA-A7-A4SE-01	TCGA-A7-A4SE	26	16	18	60
TCGA-AN-A0FJ-01	TCGA-AN-A0FJ	11	9	7	27
TCGA-AQ-A04J-01	TCGA-AQ-A04J	19	23	17	59
TCGA-AR-A24Q-01	TCGA-AR-A24Q	30	26	16	72
TCGA-PL-A8LZ-01	TCGA-PL-A8LZ	24	28	12	64
TCGA-E9-A244-01	TCGA-E9-A244	30	33	14	77
TCGA-AN-A0FX-01	TCGA-AN-A0FX	19	28	12	59
TCGA-BH-A1F0-01	TCGA-BH-A1F0	16	15	11	42
TCGA-BH-A18G-01	TCGA-BH-A18G	1	3	2	6
TCGA-A7-A0CE-01	TCGA-A7-A0CE	20	21	9	50
TCGA-EW-A1P7-01	TCGA-EW-A1P7	4	5	5	14
TCGA-A2-A04Q-01	TCGA-A2-A04Q	7	5	4	16
TCGA-C8-A27B-01	TCGA-C8-A27B	28	22	17	67
TCGA-AN-A0FL-01	TCGA-AN-A0FL	18	25	14	57
TCGA-A2-A0SX-01	TCGA-A2-A0SX	14	10	12	36
TCGA-D8-A1XQ-01	TCGA-D8-A1XQ	29	28	15	72
TCGA-AN-A0AR-01	TCGA-AN-A0AR	25	30	20	75
TCGA-B6-A0RU-01	TCGA-B6-A0RU	14	12	6	32
TCGA-BH-A0BW-01	TCGA-BH-A0BW	20	21	15	56
TCGA-EW-A3U0-01	TCGA-EW-A3U0	33	27	17	77
TCGA-E2-A14Y-01	TCGA-E2-A14Y	8	7	4	19
TCGA-A2-A0T0-01	TCGA-A2-A0T0	19	35	16	70
TCGA-E9-A1N8-01	TCGA-E9-A1N8	11	11	6	28
TCGA-BH-A18Q-01	TCGA-BH-A18Q	24	27	11	62
TCGA-AN-A0AL-01	TCGA-AN-A0AL	20	29	17	66
TCGA-LL-A441-01	TCGA-LL-A441	24	39	21	84
TCGA-A7-A6VW-01	TCGA-A7-A6VW	16	20	12	48
TCGA-E9-A243-01	TCGA-E9-A243	17	13	12	42
TCGA-E9-A5FL-01	TCGA-E9-A5FL	21	22	22	65
TCGA-BH-A5IZ-01	TCGA-BH-A5IZ	19	18	18	55
TCGA-A1-A0SB-01	TCGA-A1-A0SB	0	0	0	0
TCGA-A7-A26F-01	TCGA-A7-A26F	9	9	7	25
TCGA-AO-A128-01	TCGA-AO-A128	9	4	2	15
TCGA-A1-A0SP-01	TCGA-A1-A0SP	10	3	6	19
TCGA-A7-A26G-01	TCGA-A7-A26G	10	11	10	31
TCGA-A8-A08H-01	TCGA-A8-A08H	0	0	0	0
TCGA-AO-A0JB-01	TCGA-AO-A0JB	22	27	19	68
TCGA-AC-A2BK-01	TCGA-AC-A2BK	22	12	15	49
TCGA-A7-A56D-01	TCGA-A7-A56D	10	10	14	34
TCGA-BH-A208-01	TCGA-BH-A208	13	6	7	26
TCGA-OL-A66P-01	TCGA-OL-A66P	8	15	5	28
TCGA-JL-A3YW-01	TCGA-JL-A3YW	19	26	11	56
TCGA-E2-A1LL-01	TCGA-E2-A1LL	16	25	11	52
TCGA-AR-A1AO-01	TCGA-AR-A1AO	0	0	0	0
TCGA-B6-A0WX-01	TCGA-B6-A0WX	14	5	14	33
TCGA-OL-A5RY-01	TCGA-OL-A5RY	0	2	0	2
TCGA-A8-A08X-01	TCGA-A8-A08X	16	10	9	35
TCGA-E9-A1RH-01	TCGA-E9-A1RH	18	11	10	39
TCGA-E9-A3X8-01	TCGA-E9-A3X8	3	0	2	5
TCGA-LL-A7SZ-01	TCGA-LL-A7SZ	25	18	10	53
TCGA-A7-A0DB-01	TCGA-A7-A0DB	3	0	1	4
TCGA-A8-A0A7-01	TCGA-A8-A0A7	6	6	9	21
TCGA-UU-A93S-01	TCGA-UU-A93S	21	14	13	48
TCGA-LL-A440-01	TCGA-LL-A440	1	0	0	1
TCGA-EW-A1P1-01	TCGA-EW-A1P1	0	0	0	0
TCGA-E9-A2JT-01	TCGA-E9-A2JT	0	0	0	0
TCGA-WT-AB41-01	TCGA-WT-AB41	13	5	10	28
TCGA-A2-A0CR-01	TCGA-A2-A0CR	0	1	1	2
TCGA-E2-A159-01	TCGA-E2-A159	9	8	9	26
TCGA-GM-A2DO-01	TCGA-GM-A2DO	0	0	0	0
TCGA-GM-A4E0-01	TCGA-GM-A4E0	6	4	8	18
TCGA-AC-A3YI-01	TCGA-AC-A3YI	0	3	0	3
TCGA-A2-A25D-01	TCGA-A2-A25D	12	14	7	33
TCGA-AO-A03T-01	TCGA-AO-A03T	17	15	11	43
TCGA-A2-A3XV-01	TCGA-A2-A3XV	3	2	3	8
TCGA-Z7-A8R5-01	TCGA-Z7-A8R5	12	8	2	22
TCGA-GM-A2DD-01	TCGA-GM-A2DD	15	15	2	32
TCGA-AR-A0U4-01	TCGA-AR-A0U4	28	26	24	78
TCGA-BH-A28O-01	TCGA-BH-A28O	0	0	0	0
TCGA-BH-A1ES-06	TCGA-BH-A1ES	11	5	5	21
TCGA-V7-A7HQ-01	TCGA-V7-A7HQ	3	2	4	9
TCGA-A1-A0SK-01	TCGA-A1-A0SK	13	14	6	33
TCGA-A7-A13G-01	TCGA-A7-A13G	5	2	2	9
TCGA-E9-A22E-01	TCGA-E9-A22E	23	28	16	67
TCGA-E2-A108-01	TCGA-E2-A108	6	4	4	14
TCGA-C8-A26X-01	TCGA-C8-A26X	11	12	8	31
TCGA-AC-A3OD-01	TCGA-AC-A3OD	10	7	8	25
TCGA-AO-A03R-01	TCGA-AO-A03R	6	2	5	13
TCGA-E2-A1LE-01	TCGA-E2-A1LE	15	14	16	45
TCGA-OL-A66L-01	TCGA-OL-A66L	6	1	2	9
TCGA-E9-A54Y-01	TCGA-E9-A54Y	12	13	9	34
TCGA-C8-A131-01	TCGA-C8-A131	8	5	2	15
TCGA-GM-A2DB-01	TCGA-GM-A2DB	13	12	7	32
TCGA-EW-A2FR-01	TCGA-EW-A2FR	12	2	5	19
TCGA-BH-A8FZ-01	TCGA-BH-A8FZ	14	17	12	43
TCGA-A2-A0CL-01	TCGA-A2-A0CL	13	15	10	38
TCGA-AC-A3QP-01	TCGA-AC-A3QP	5	2	3	10
TCGA-LL-A73Z-01	TCGA-LL-A73Z	12	13	7	32
TCGA-BH-A0AW-01	TCGA-BH-A0AW	20	13	8	41
TCGA-D8-A1JG-01	TCGA-D8-A1JG	11	5	11	27
TCGA-C8-A8HR-01	TCGA-C8-A8HR	12	11	12	35
TCGA-OL-A66N-01	TCGA-OL-A66N	3	2	1	6
TCGA-PL-A8LY-01	TCGA-PL-A8LY	0	0	0	0
TCGA-E9-A22A-01	TCGA-E9-A22A	12	5	9	26
TCGA-C8-A8HP-01	TCGA-C8-A8HP	10	8	14	32
TCGA-AN-A0XN-01	TCGA-AN-A0XN	29	35	7	71
TCGA-AO-A0J9-01	TCGA-AO-A0J9	5	2	2	9
TCGA-B6-A0IN-01	TCGA-B6-A0IN	11	5	5	21
TCGA-E9-A6HE-01	TCGA-E9-A6HE	5	2	5	12
TCGA-E9-A1NF-01	TCGA-E9-A1NF	22	13	11	46
TCGA-S3-AA17-01	TCGA-S3-AA17	23	33	16	72
TCGA-OL-A97C-01	TCGA-OL-A97C	2	5	3	10
TCGA-A2-A0CP-01	TCGA-A2-A0CP	3	0	2	5
TCGA-D8-A1Y3-01	TCGA-D8-A1Y3	17	8	10	35
TCGA-AC-A3TM-01	TCGA-AC-A3TM	5	1	2	8
TCGA-GM-A2DA-01	TCGA-GM-A2DA	7	2	4	13
TCGA-AR-A2LH-01	TCGA-AR-A2LH	0	0	0	0
TCGA-WT-AB44-01	TCGA-WT-AB44	5	0	6	11
TCGA-AC-A23G-01	TCGA-AC-A23G	3	0	3	6
TCGA-E2-A1B5-01	TCGA-E2-A1B5	7	6	5	18
TCGA-AR-A24U-01	TCGA-AR-A24U	10	6	7	23
TCGA-BH-A0B4-01	TCGA-BH-A0B4	20	33	18	71
TCGA-A2-A0T1-01	TCGA-A2-A0T1	12	11	8	31
TCGA-E9-A1NA-01	TCGA-E9-A1NA	18	13	11	42
TCGA-D8-A1JK-01	TCGA-D8-A1JK	24	19	10	53
TCGA-E2-A576-01	TCGA-E2-A576	7	4	12	23
TCGA-BH-A0BF-01	TCGA-BH-A0BF	9	10	7	26
TCGA-LL-A5YM-01	TCGA-LL-A5YM	13	4	11	28
TCGA-EW-A1J6-01	TCGA-EW-A1J6	16	8	13	37
TCGA-C8-A12P-01	TCGA-C8-A12P	20	19	12	51
TCGA-AC-A3QQ-01	TCGA-AC-A3QQ	6	4	4	14
TCGA-BH-A0H7-01	TCGA-BH-A0H7	20	10	9	39
TCGA-OL-A5D6-01	TCGA-OL-A5D6	6	8	5	19
TCGA-AO-A0JE-01	TCGA-AO-A0JE	13	9	12	34
TCGA-BH-A0BO-01	TCGA-BH-A0BO	2	2	1	5
TCGA-AC-A2FK-01	TCGA-AC-A2FK	0	0	0	0
TCGA-AQ-A54O-01	TCGA-AQ-A54O	8	4	4	16
TCGA-C8-A12L-01	TCGA-C8-A12L	30	26	20	76
TCGA-BH-A42V-01	TCGA-BH-A42V	3	4	4	11
TCGA-AC-A3W5-01	TCGA-AC-A3W5	16	13	7	36
TCGA-D8-A1Y2-01	TCGA-D8-A1Y2	5	2	5	12
TCGA-AN-A04C-01	TCGA-AN-A04C	16	11	8	35
TCGA-D8-A143-01	TCGA-D8-A143	17	10	7	34
TCGA-D8-A27I-01	TCGA-D8-A27I	3	1	2	6
TCGA-A7-A26J-01	TCGA-A7-A26J	8	1	6	15
TCGA-EW-A1OV-01	TCGA-EW-A1OV	13	11	12	36
TCGA-A1-A0SO-01	TCGA-A1-A0SO	27	29	26	82
TCGA-BH-A0GY-01	TCGA-BH-A0GY	9	11	2	22
TCGA-LL-A5YN-01	TCGA-LL-A5YN	11	11	12	34
TCGA-AC-A5EH-01	TCGA-AC-A5EH	10	15	12	37
TCGA-AC-A62V-01	TCGA-AC-A62V	14	9	5	28
TCGA-A2-A4RY-01	TCGA-A2-A4RY	2	0	0	2
TCGA-AR-A2LQ-01	TCGA-AR-A2LQ	1	1	0	2
TCGA-AQ-A7U7-01	TCGA-AQ-A7U7	4	5	5	14
TCGA-BH-A0C3-01	TCGA-BH-A0C3	5	4	5	14
TCGA-A2-A0SW-01	TCGA-A2-A0SW	12	14	6	32
TCGA-E9-A1RG-01	TCGA-E9-A1RG	20	15	12	47
TCGA-XX-A89A-01	TCGA-XX-A89A	5	0	7	12
TCGA-BH-A0DK-01	TCGA-BH-A0DK	5	6	5	16
TCGA-BH-A0DI-01	TCGA-BH-A0DI	11	8	10	29
TCGA-A8-A09X-01	TCGA-A8-A09X	12	10	4	26
TCGA-BH-A0H5-01	TCGA-BH-A0H5	0	0	0	0
TCGA-E9-A1QZ-01	TCGA-E9-A1QZ	5	1	3	9
TCGA-LL-A5YL-01	TCGA-LL-A5YL	5	11	11	27
TCGA-3C-AALJ-01	TCGA-3C-AALJ	14	11	6	31
TCGA-AR-A1AW-01	TCGA-AR-A1AW	8	2	6	16
TCGA-AC-A5XS-01	TCGA-AC-A5XS	7	11	7	25
TCGA-E2-A9RU-01	TCGA-E2-A9RU	21	25	8	54
TCGA-AN-A0AM-01	TCGA-AN-A0AM	21	13	10	44
TCGA-AR-A2LO-01	TCGA-AR-A2LO	7	5	8	20
TCGA-EW-A1IZ-01	TCGA-EW-A1IZ	2	2	2	6
TCGA-E9-A1NE-01	TCGA-E9-A1NE	3	3	0	6
TCGA-OL-A66O-01	TCGA-OL-A66O	4	2	4	10
TCGA-A8-A09Z-01	TCGA-A8-A09Z	2	5	3	10
TCGA-B6-A40C-01	TCGA-B6-A40C	5	3	4	12
TCGA-GM-A2DK-01	TCGA-GM-A2DK	8	2	8	18
TCGA-UL-AAZ6-01	TCGA-UL-AAZ6	15	15	6	36
TCGA-LL-A740-01	TCGA-LL-A740	3	1	3	7
TCGA-B6-A401-01	TCGA-B6-A401	9	9	9	27
TCGA-E9-A3HO-01	TCGA-E9-A3HO	15	28	11	54
TCGA-AN-A0FN-01	TCGA-AN-A0FN	1	0	2	3
TCGA-AO-A126-01	TCGA-AO-A126	5	6	8	19
TCGA-E9-A1N4-01	TCGA-E9-A1N4	6	2	6	14
TCGA-A8-A06P-01	TCGA-A8-A06P	3	2	3	8
TCGA-A8-A094-01	TCGA-A8-A094	7	15	17	39
TCGA-B6-A0I5-01	TCGA-B6-A0I5	3	0	1	4
TCGA-BH-A0BD-01	TCGA-BH-A0BD	2	3	3	8
TCGA-BH-A5J0-01	TCGA-BH-A5J0	18	17	12	47
TCGA-A2-A0EO-01	TCGA-A2-A0EO	5	0	2	7
TCGA-AC-A6IV-01	TCGA-AC-A6IV	6	3	3	12
TCGA-AR-A2LJ-01	TCGA-AR-A2LJ	4	3	2	9
TCGA-C8-A1HG-01	TCGA-C8-A1HG	16	8	15	39
TCGA-BH-A1FU-01	TCGA-BH-A1FU	6	10	4	20
TCGA-BH-A0DV-01	TCGA-BH-A0DV	3	1	1	5
TCGA-A8-A09D-01	TCGA-A8-A09D	10	7	7	24
TCGA-AO-A12G-01	TCGA-AO-A12G	13	9	9	31
TCGA-E9-A22B-01	TCGA-E9-A22B	7	7	8	22
TCGA-XX-A899-01	TCGA-XX-A899	4	5	5	14
TCGA-BH-A0EE-01	TCGA-BH-A0EE	12	3	6	21
TCGA-BH-A0AY-01	TCGA-BH-A0AY	10	3	4	17
TCGA-AN-A03X-01	TCGA-AN-A03X	7	1	4	12
TCGA-C8-A278-01	TCGA-C8-A278	13	10	6	29
TCGA-E2-A1B0-01	TCGA-E2-A1B0	17	6	12	35
TCGA-E9-A248-01	TCGA-E9-A248	9	4	1	14
TCGA-A2-A25A-01	TCGA-A2-A25A	3	1	2	6
TCGA-D8-A1XL-01	TCGA-D8-A1XL	17	23	7	47
TCGA-A2-A0SV-01	TCGA-A2-A0SV	14	6	15	35
TCGA-C8-A8HQ-01	TCGA-C8-A8HQ	8	6	9	23
TCGA-LL-A6FQ-01	TCGA-LL-A6FQ	3	1	4	8
TCGA-AC-A6IX-06	TCGA-AC-A6IX	5	4	11	20
TCGA-EW-A2FS-01	TCGA-EW-A2FS	9	5	9	23
TCGA-A7-A4SF-01	TCGA-A7-A4SF	15	10	8	33
TCGA-C8-A130-01	TCGA-C8-A130	25	18	10	53
TCGA-A2-A0CO-01	TCGA-A2-A0CO	6	2	5	13
TCGA-E9-A1RF-01	TCGA-E9-A1RF	18	20	11	49
TCGA-AO-A0J2-01	TCGA-AO-A0J2	31	30	22	83
TCGA-BH-A6R8-01	TCGA-BH-A6R8	4	3	6	13
TCGA-D8-A1JF-01	TCGA-D8-A1JF	11	8	4	23
TCGA-A2-A0CV-01	TCGA-A2-A0CV	2	0	1	3
TCGA-D8-A27R-01	TCGA-D8-A27R	15	9	13	37
TCGA-BH-A42T-01	TCGA-BH-A42T	8	11	14	33
TCGA-AR-A24V-01	TCGA-AR-A24V	7	4	7	18
TCGA-B6-A0IE-01	TCGA-B6-A0IE	8	5	8	21
TCGA-E2-A10C-01	TCGA-E2-A10C	9	9	4	22
TCGA-A2-A0ES-01	TCGA-A2-A0ES	0	1	0	1
TCGA-A2-A0EN-01	TCGA-A2-A0EN	4	1	2	7
TCGA-BH-A0B6-01	TCGA-BH-A0B6	10	6	6	22
TCGA-E2-A1IF-01	TCGA-E2-A1IF	3	1	2	6
TCGA-C8-A12Q-01	TCGA-C8-A12Q	14	14	13	41
TCGA-AN-A0FT-01	TCGA-AN-A0FT	25	22	10	57
TCGA-C8-A138-01	TCGA-C8-A138	13	10	10	33
TCGA-AO-A12D-01	TCGA-AO-A12D	12	5	9	26
TCGA-A8-A06R-01	TCGA-A8-A06R	30	23	10	63
TCGA-D8-A73U-01	TCGA-D8-A73U	4	4	5	13
TCGA-GI-A2C8-01	TCGA-GI-A2C8	19	14	10	43
TCGA-D8-A13Y-01	TCGA-D8-A13Y	20	24	14	58
TCGA-AC-A2FE-01	TCGA-AC-A2FE	6	5	3	14
TCGA-AR-A24W-01	TCGA-AR-A24W	3	2	3	8
TCGA-A8-A086-01	TCGA-A8-A086	6	4	4	14
TCGA-EW-A3E8-01	TCGA-EW-A3E8	6	6	5	17
TCGA-BH-A8G0-01	TCGA-BH-A8G0	1	1	1	3
TCGA-A8-A09M-01	TCGA-A8-A09M	18	21	12	51
TCGA-AC-A3W6-01	TCGA-AC-A3W6	1	0	1	2
TCGA-EW-A6SC-01	TCGA-EW-A6SC	7	5	5	17
TCGA-LD-A66U-01	TCGA-LD-A66U	5	3	4	12
TCGA-AR-A0TV-01	TCGA-AR-A0TV	13	12	11	36
TCGA-AO-A03N-01	TCGA-AO-A03N	9	6	4	19
TCGA-GM-A3NW-01	TCGA-GM-A3NW	5	6	3	14
TCGA-BH-A0DQ-01	TCGA-BH-A0DQ	11	7	8	26
TCGA-AR-A252-01	TCGA-AR-A252	2	0	1	3
TCGA-OL-A66K-01	TCGA-OL-A66K	3	2	3	8
TCGA-AR-A254-01	TCGA-AR-A254	8	6	7	21
TCGA-C8-A12O-01	TCGA-C8-A12O	13	8	7	28
TCGA-A2-A0EQ-01	TCGA-A2-A0EQ	15	13	10	38
TCGA-A8-A07J-01	TCGA-A8-A07J	5	4	4	13
TCGA-BH-A0DZ-01	TCGA-BH-A0DZ	9	4	9	22
TCGA-BH-A0B7-01	TCGA-BH-A0B7	10	9	8	27
TCGA-AC-A2FF-01	TCGA-AC-A2FF	0	0	0	0
TCGA-GM-A3XN-01	TCGA-GM-A3XN	2	0	2	4
TCGA-AR-A1AX-01	TCGA-AR-A1AX	4	0	2	6
TCGA-A8-A06Q-01	TCGA-A8-A06Q	14	15	9	38
TCGA-E9-A1R4-01	TCGA-E9-A1R4	15	16	9	40
TCGA-AR-A0TW-01	TCGA-AR-A0TW	21	25	12	58
TCGA-A8-A08F-01	TCGA-A8-A08F	26	37	13	76
TCGA-BH-A0HK-01	TCGA-BH-A0HK	5	1	4	10
TCGA-E9-A1NG-01	TCGA-E9-A1NG	6	5	3	14
TCGA-A7-A426-01	TCGA-A7-A426	5	1	4	10
TCGA-A2-A0CX-01	TCGA-A2-A0CX	11	5	5	21
TCGA-AO-A1KT-01	TCGA-AO-A1KT	15	5	9	29
TCGA-E2-A1L7-01	TCGA-E2-A1L7	18	29	15	62
TCGA-BH-A0C0-01	TCGA-BH-A0C0	29	28	17	74
TCGA-BH-A0W5-01	TCGA-BH-A0W5	3	0	2	5
TCGA-A2-A0CU-01	TCGA-A2-A0CU	8	9	4	21
TCGA-AC-A2FO-01	TCGA-AC-A2FO	10	6	6	22
TCGA-B6-A0RS-01	TCGA-B6-A0RS	29	33	15	77
TCGA-A2-A04W-01	TCGA-A2-A04W	8	8	6	22
TCGA-AC-A8OS-01	TCGA-AC-A8OS	3	1	3	7
TCGA-B6-A0WS-01	TCGA-B6-A0WS	8	6	6	20
TCGA-BH-A0BZ-01	TCGA-BH-A0BZ	9	8	5	22
TCGA-OL-A6VQ-01	TCGA-OL-A6VQ	4	1	1	6
TCGA-E2-A1IJ-01	TCGA-E2-A1IJ	4	1	2	7
TCGA-EW-A1PG-01	TCGA-EW-A1PG	0	0	0	0
TCGA-BH-A201-01	TCGA-BH-A201	5	2	3	10
TCGA-C8-A12X-01	TCGA-C8-A12X	2	2	5	9
TCGA-EW-A1OZ-01	TCGA-EW-A1OZ	19	20	12	51
TCGA-AN-A04A-01	TCGA-AN-A04A	13	16	14	43
TCGA-AR-A1AU-01	TCGA-AR-A1AU	9	7	6	22
TCGA-BH-A1FN-01	TCGA-BH-A1FN	25	26	13	64
TCGA-A1-A0SH-01	TCGA-A1-A0SH	11	13	8	32
TCGA-AC-A3BB-01	TCGA-AC-A3BB	3	2	2	7
TCGA-E2-A152-01	TCGA-E2-A152	8	4	6	18
TCGA-D8-A1JC-01	TCGA-D8-A1JC	14	6	13	33
TCGA-C8-A137-01	TCGA-C8-A137	12	11	11	34
TCGA-BH-A209-01	TCGA-BH-A209	12	10	7	29
TCGA-E9-A1N6-01	TCGA-E9-A1N6	8	7	3	18
TCGA-GM-A2DI-01	TCGA-GM-A2DI	5	0	3	8
TCGA-GM-A2DN-01	TCGA-GM-A2DN	3	0	1	4
TCGA-E9-A3Q9-01	TCGA-E9-A3Q9	1	1	0	2
TCGA-C8-A1HF-01	TCGA-C8-A1HF	9	8	9	26
TCGA-B6-A0IA-01	TCGA-B6-A0IA	7	8	5	20
TCGA-BH-A0BP-01	TCGA-BH-A0BP	27	13	22	62
TCGA-A7-A4SA-01	TCGA-A7-A4SA	19	26	14	59
TCGA-C8-A12U-01	TCGA-C8-A12U	16	18	10	44
TCGA-C8-A12W-01	TCGA-C8-A12W	13	7	8	28
TCGA-A2-A259-01	TCGA-A2-A259	3	2	3	8
TCGA-A2-A0YH-01	TCGA-A2-A0YH	10	4	7	21
TCGA-LL-A6FP-01	TCGA-LL-A6FP	7	8	6	21
TCGA-E2-A3DX-01	TCGA-E2-A3DX	1	0	1	2
TCGA-E2-A14U-01	TCGA-E2-A14U	2	0	1	3
TCGA-A8-A097-01	TCGA-A8-A097	17	23	11	51
TCGA-A8-A06X-01	TCGA-A8-A06X	26	21	12	59
TCGA-A2-A0YT-01	TCGA-A2-A0YT	20	11	13	44
TCGA-BH-A0AZ-01	TCGA-BH-A0AZ	16	15	11	42
TCGA-D8-A1JD-01	TCGA-D8-A1JD	20	15	5	40
TCGA-E2-A153-01	TCGA-E2-A153	6	0	2	8
TCGA-BH-A0BR-01	TCGA-BH-A0BR	9	14	14	37
TCGA-A2-A04Y-01	TCGA-A2-A04Y	9	6	5	20
TCGA-LL-A7T0-01	TCGA-LL-A7T0	15	10	9	34
TCGA-AR-A0TT-01	TCGA-AR-A0TT	14	15	9	38
TCGA-A2-A0YK-01	TCGA-A2-A0YK	3	0	3	6
TCGA-JL-A3YX-01	TCGA-JL-A3YX	8	9	4	21
TCGA-OL-A5RX-01	TCGA-OL-A5RX	3	1	2	6
TCGA-BH-A0DE-01	TCGA-BH-A0DE	7	4	7	18
TCGA-AR-A1AK-01	TCGA-AR-A1AK	11	2	5	18
TCGA-BH-A0W7-01	TCGA-BH-A0W7	6	6	6	18
TCGA-AR-A24S-01	TCGA-AR-A24S	9	12	7	28
TCGA-C8-A273-01	TCGA-C8-A273	6	6	5	17
TCGA-E2-A15E-01	TCGA-E2-A15E	18	7	8	33
TCGA-E2-A15F-01	TCGA-E2-A15F	7	3	6	16
TCGA-A2-A3XZ-01	TCGA-A2-A3XZ	9	6	6	21
TCGA-AQ-A0Y5-01	TCGA-AQ-A0Y5	9	5	3	17
TCGA-A1-A0SI-01	TCGA-A1-A0SI	6	3	4	13
TCGA-AR-A5QM-01	TCGA-AR-A5QM	4	1	8	13
TCGA-3C-AALI-01	TCGA-3C-AALI	12	12	8	32
TCGA-W8-A86G-01	TCGA-W8-A86G	6	2	3	11
TCGA-A2-A0T5-01	TCGA-A2-A0T5	2	0	1	3
TCGA-S3-A6ZH-01	TCGA-S3-A6ZH	8	3	8	19
TCGA-AR-A2LE-01	TCGA-AR-A2LE	4	0	3	7
TCGA-BH-A18R-01	TCGA-BH-A18R	9	11	7	27
TCGA-LD-A74U-01	TCGA-LD-A74U	3	1	3	7
TCGA-BH-A1EO-01	TCGA-BH-A1EO	9	3	9	21
TCGA-E2-A15J-01	TCGA-E2-A15J	4	0	2	6
TCGA-3C-AAAU-01	TCGA-3C-AAAU	6	5	4	15
TCGA-E2-A570-01	TCGA-E2-A570	3	0	2	5
TCGA-A7-A13F-01	TCGA-A7-A13F	5	1	3	9
TCGA-A2-A0T4-01	TCGA-A2-A0T4	7	1	7	15
TCGA-AC-A6IX-01	TCGA-AC-A6IX	9	3	12	24
TCGA-GM-A2DL-01	TCGA-GM-A2DL	6	6	6	18
TCGA-BH-A1EX-01	TCGA-BH-A1EX	1	1	0	2
TCGA-EW-A1OY-01	TCGA-EW-A1OY	17	14	9	40
TCGA-BH-A0DG-01	TCGA-BH-A0DG	8	9	2	19
TCGA-BH-A0BQ-01	TCGA-BH-A0BQ	4	1	3	8
TCGA-D8-A3Z6-01	TCGA-D8-A3Z6	5	3	3	11
TCGA-BH-A0AU-01	TCGA-BH-A0AU	11	13	8	32
TCGA-A1-A0SF-01	TCGA-A1-A0SF	8	8	7	23
TCGA-OL-A5RZ-01	TCGA-OL-A5RZ	13	9	4	26
TCGA-AO-A0J5-01	TCGA-AO-A0J5	7	6	5	18
TCGA-C8-A135-01	TCGA-C8-A135	11	6	12	29
TCGA-A2-A4RW-01	TCGA-A2-A4RW	23	21	14	58
TCGA-A8-A09Q-01	TCGA-A8-A09Q	16	18	12	46
TCGA-BH-A1EN-01	TCGA-BH-A1EN	11	8	8	27
TCGA-BH-A1FE-01	TCGA-BH-A1FE	11	9	6	26
TCGA-B6-A0WY-01	TCGA-B6-A0WY	13	8	8	29
TCGA-OL-A66J-01	TCGA-OL-A66J	4	1	4	9
TCGA-C8-A12T-01	TCGA-C8-A12T	6	9	4	19
TCGA-5L-AAT0-01	TCGA-5L-AAT0	3	3	3	9
TCGA-B6-A0RH-01	TCGA-B6-A0RH	11	6	7	24
TCGA-GM-A2DC-01	TCGA-GM-A2DC	9	4	8	21
TCGA-E9-A1R2-01	TCGA-E9-A1R2	19	20	15	54
TCGA-AN-A0FZ-01	TCGA-AN-A0FZ	13	5	10	28
TCGA-A1-A0SJ-01	TCGA-A1-A0SJ	12	3	7	22
TCGA-EW-A423-01	TCGA-EW-A423	8	6	8	22
TCGA-A1-A0SG-01	TCGA-A1-A0SG	4	5	3	12
TCGA-A8-A079-01	TCGA-A8-A079	16	9	6	31
TCGA-BH-A0BM-01	TCGA-BH-A0BM	4	1	3	8
TCGA-AC-A2BM-01	TCGA-AC-A2BM	11	9	5	25
TCGA-E2-A1IO-01	TCGA-E2-A1IO	13	6	11	30
TCGA-D8-A4Z1-01	TCGA-D8-A4Z1	2	3	1	6
TCGA-AQ-A04L-01	TCGA-AQ-A04L	16	12	12	40
TCGA-A8-A07B-01	TCGA-A8-A07B	14	10	5	29
TCGA-B6-A0IB-01	TCGA-B6-A0IB	6	10	6	22
TCGA-A8-A07G-01	TCGA-A8-A07G	12	17	9	38
TCGA-BH-A1FD-01	TCGA-BH-A1FD	16	11	12	39
TCGA-D8-A141-01	TCGA-D8-A141	3	0	1	4
TCGA-EW-A1PC-01	TCGA-EW-A1PC	22	13	6	41
TCGA-BH-A0HA-01	TCGA-BH-A0HA	2	1	4	7
TCGA-A8-A08Z-01	TCGA-A8-A08Z	6	3	4	13
TCGA-BH-A202-01	TCGA-BH-A202	8	1	4	13
TCGA-EW-A1PF-01	TCGA-EW-A1PF	9	8	4	21
TCGA-EW-A2FV-01	TCGA-EW-A2FV	9	4	3	16
TCGA-C8-A26W-01	TCGA-C8-A26W	13	6	13	32
TCGA-A8-A07E-01	TCGA-A8-A07E	8	6	6	20
TCGA-AR-A1AL-01	TCGA-AR-A1AL	4	3	3	10
TCGA-EW-A424-01	TCGA-EW-A424	13	22	26	61
TCGA-E2-A1B1-01	TCGA-E2-A1B1	1	1	1	3
TCGA-BH-A0GZ-01	TCGA-BH-A0GZ	7	5	5	17
TCGA-E9-A2JS-01	TCGA-E9-A2JS	26	21	14	61
TCGA-A8-A06O-01	TCGA-A8-A06O	13	5	12	30
TCGA-BH-A0DH-01	TCGA-BH-A0DH	8	9	9	26
TCGA-E2-A107-01	TCGA-E2-A107	6	3	3	12
TCGA-AR-A5QP-01	TCGA-AR-A5QP	5	6	4	15
TCGA-AN-A046-01	TCGA-AN-A046	4	2	2	8
TCGA-A7-A425-01	TCGA-A7-A425	5	2	3	10
TCGA-E2-A15A-01	TCGA-E2-A15A	23	20	15	58
TCGA-BH-A18H-01	TCGA-BH-A18H	12	10	8	30
TCGA-E9-A1RB-01	TCGA-E9-A1RB	14	7	9	30
TCGA-S3-AA14-01	TCGA-S3-AA14	7	7	7	21
TCGA-E2-A1IH-01	TCGA-E2-A1IH	13	8	7	28
TCGA-C8-A3M7-01	TCGA-C8-A3M7	2	3	1	6
TCGA-D8-A1Y1-01	TCGA-D8-A1Y1	5	2	3	10
TCGA-AR-A24P-01	TCGA-AR-A24P	4	0	2	6
TCGA-E9-A295-01	TCGA-E9-A295	9	7	5	21
TCGA-D8-A1XU-01	TCGA-D8-A1XU	10	4	11	25
TCGA-OL-A66H-01	TCGA-OL-A66H	0	0	0	0
TCGA-AC-A2B8-01	TCGA-AC-A2B8	8	7	4	19
TCGA-E2-A1IG-01	TCGA-E2-A1IG	6	2	4	12
TCGA-HN-A2OB-01	TCGA-HN-A2OB	3	3	1	7
TCGA-AC-A3TN-01	TCGA-AC-A3TN	4	0	3	7
TCGA-AC-A3EH-01	TCGA-AC-A3EH	5	3	3	11
TCGA-A2-A0EX-01	TCGA-A2-A0EX	5	1	4	10
TCGA-D8-A27N-01	TCGA-D8-A27N	11	5	6	22
TCGA-E9-A1NI-01	TCGA-E9-A1NI	8	10	5	23
TCGA-A8-A06U-01	TCGA-A8-A06U	27	19	21	67
TCGA-E2-A15M-01	TCGA-E2-A15M	15	13	11	39
TCGA-A2-A0EW-01	TCGA-A2-A0EW	3	2	3	8
TCGA-A8-A07P-01	TCGA-A8-A07P	9	7	7	23
TCGA-3C-AALK-01	TCGA-3C-AALK	3	1	3	7
TCGA-EW-A1J5-01	TCGA-EW-A1J5	9	1	6	16
TCGA-AR-A5QN-01	TCGA-AR-A5QN	7	3	7	17
TCGA-E9-A5UP-01	TCGA-E9-A5UP	7	0	5	12
TCGA-B6-A0IG-01	TCGA-B6-A0IG	10	5	11	26
TCGA-E2-A56Z-01	TCGA-E2-A56Z	13	13	5	31
TCGA-BH-A18U-01	TCGA-BH-A18U	27	17	10	54
TCGA-E9-A1RA-01	TCGA-E9-A1RA	2	1	1	4
TCGA-BH-A1FG-01	TCGA-BH-A1FG	3	1	4	8
TCGA-BH-A0B2-01	TCGA-BH-A0B2	8	7	8	23
TCGA-A8-A09W-01	TCGA-A8-A09W	18	26	12	56
TCGA-BH-A18F-01	TCGA-BH-A18F	4	0	3	7
TCGA-GM-A2D9-01	TCGA-GM-A2D9	8	6	5	19
TCGA-AR-A0TQ-01	TCGA-AR-A0TQ	5	5	0	10
TCGA-A8-A08B-01	TCGA-A8-A08B	12	6	8	26
TCGA-BH-A0B0-01	TCGA-BH-A0B0	3	3	3	9
TCGA-A2-A0T3-01	TCGA-A2-A0T3	21	6	12	39
TCGA-BH-A18M-01	TCGA-BH-A18M	4	4	2	10
TCGA-B6-A408-01	TCGA-B6-A408	9	5	6	20
TCGA-D8-A13Z-01	TCGA-D8-A13Z	17	17	3	37
TCGA-A8-A0A4-01	TCGA-A8-A0A4	7	10	11	28
TCGA-A8-A09A-01	TCGA-A8-A09A	26	33	11	70
TCGA-A2-A0YL-01	TCGA-A2-A0YL	3	2	3	8
TCGA-A2-A0D1-01	TCGA-A2-A0D1	12	6	12	30
TCGA-EW-A6SD-01	TCGA-EW-A6SD	17	11	17	45
TCGA-E2-A2P6-01	TCGA-E2-A2P6	5	4	5	14
TCGA-A8-A08L-01	TCGA-A8-A08L	28	28	23	79
TCGA-B6-A0I9-01	TCGA-B6-A0I9	16	6	11	33
TCGA-D8-A1JJ-01	TCGA-D8-A1JJ	10	12	3	25
TCGA-AN-A0FV-01	TCGA-AN-A0FV	15	11	9	35
TCGA-A7-A4SB-01	TCGA-A7-A4SB	10	2	10	22
TCGA-D8-A1XT-01	TCGA-D8-A1XT	16	8	12	36
TCGA-BH-A0BJ-01	TCGA-BH-A0BJ	4	2	1	7
TCGA-S3-A6ZF-01	TCGA-S3-A6ZF	16	13	9	38
TCGA-D8-A1Y0-01	TCGA-D8-A1Y0	18	17	9	44
TCGA-D8-A1JU-01	TCGA-D8-A1JU	4	0	2	6
TCGA-BH-A0HU-01	TCGA-BH-A0HU	11	11	11	33
TCGA-D8-A1XZ-01	TCGA-D8-A1XZ	11	9	6	26
TCGA-B6-A0IK-01	TCGA-B6-A0IK	8	2	10	20
TCGA-A8-A0AD-01	TCGA-A8-A0AD	3	1	4	8
TCGA-E2-A1LA-01	TCGA-E2-A1LA	17	24	17	58
TCGA-E9-A227-01	TCGA-E9-A227	2	0	1	3
TCGA-BH-A1F8-01	TCGA-BH-A1F8	10	8	12	30
TCGA-AR-A0TY-01	TCGA-AR-A0TY	11	13	11	35
TCGA-A2-A0EV-01	TCGA-A2-A0EV	11	8	6	25
TCGA-D8-A1JH-01	TCGA-D8-A1JH	0	0	0	0
TCGA-A8-A08J-01	TCGA-A8-A08J	17	16	6	39
TCGA-BH-A203-01	TCGA-BH-A203	17	20	12	49
TCGA-BH-A8FY-01	TCGA-BH-A8FY	3	2	3	8
TCGA-E9-A1R5-01	TCGA-E9-A1R5	6	3	4	13
TCGA-A2-A1G0-01	TCGA-A2-A1G0	6	2	2	10
TCGA-D8-A140-01	TCGA-D8-A140	8	7	5	20
TCGA-EW-A1PD-01	TCGA-EW-A1PD	15	25	14	54
TCGA-D8-A1X5-01	TCGA-D8-A1X5	19	8	10	37
TCGA-A2-A1FX-01	TCGA-A2-A1FX	8	3	6	17
TCGA-AO-A0JD-01	TCGA-AO-A0JD	18	16	17	51
TCGA-A7-A0D9-01	TCGA-A7-A0D9	8	4	4	16
TCGA-C8-A1HL-01	TCGA-C8-A1HL	8	5	4	17
TCGA-AC-A8OP-01	TCGA-AC-A8OP	16	14	6	36
TCGA-E9-A229-01	TCGA-E9-A229	7	8	8	23
TCGA-D8-A27L-01	TCGA-D8-A27L	4	2	3	9
TCGA-C8-A26Y-01	TCGA-C8-A26Y	19	14	9	42
TCGA-BH-A0EA-01	TCGA-BH-A0EA	3	0	1	4
TCGA-BH-A0H3-01	TCGA-BH-A0H3	3	0	1	4
TCGA-E2-A15A-06	TCGA-E2-A15A	17	11	17	45
TCGA-C8-A1HM-01	TCGA-C8-A1HM	24	19	17	60
TCGA-AR-A1AP-01	TCGA-AR-A1AP	8	4	7	19
TCGA-A7-A5ZX-01	TCGA-A7-A5ZX	1	3	2	6
TCGA-GM-A3NY-01	TCGA-GM-A3NY	3	6	3	12
TCGA-AN-A0XW-01	TCGA-AN-A0XW	10	5	11	26
TCGA-AN-A0FD-01	TCGA-AN-A0FD	6	6	8	20
TCGA-C8-A275-01	TCGA-C8-A275	6	6	5	17
TCGA-A8-A09I-01	TCGA-A8-A09I	14	12	8	34
TCGA-AN-A0XL-01	TCGA-AN-A0XL	10	5	5	20
TCGA-A2-A0CK-01	TCGA-A2-A0CK	4	0	3	7
TCGA-AR-A255-01	TCGA-AR-A255	16	13	12	41
TCGA-D8-A1JB-01	TCGA-D8-A1JB	13	16	12	41
TCGA-AR-A2LN-01	TCGA-AR-A2LN	4	2	2	8
TCGA-D8-A73W-01	TCGA-D8-A73W	6	4	5	15
TCGA-C8-A26V-01	TCGA-C8-A26V	11	8	9	28
TCGA-OL-A5RU-01	TCGA-OL-A5RU	1	1	0	2
TCGA-A2-A0EY-01	TCGA-A2-A0EY	21	15	13	49
TCGA-BH-A0DX-01	TCGA-BH-A0DX	9	9	9	27
TCGA-PE-A5DD-01	TCGA-PE-A5DD	5	9	7	21
TCGA-GM-A5PX-01	TCGA-GM-A5PX	4	3	5	12
TCGA-BH-A2L8-01	TCGA-BH-A2L8	2	0	1	3
TCGA-C8-A12N-01	TCGA-C8-A12N	4	1	3	8
TCGA-AC-A3YJ-01	TCGA-AC-A3YJ	1	2	0	3
TCGA-AC-A62Y-01	TCGA-AC-A62Y	5	8	2	15
TCGA-A7-A5ZW-01	TCGA-A7-A5ZW	2	0	2	4
TCGA-AO-A12E-01	TCGA-AO-A12E	4	2	4	10
TCGA-BH-A0E2-01	TCGA-BH-A0E2	12	7	9	28
TCGA-E2-A14Q-01	TCGA-E2-A14Q	8	4	6	18
TCGA-BH-A0DS-01	TCGA-BH-A0DS	5	4	3	12
TCGA-A2-A0D4-01	TCGA-A2-A0D4	15	4	12	31
TCGA-LL-A9Q3-01	TCGA-LL-A9Q3	6	3	5	14
TCGA-D8-A1XJ-01	TCGA-D8-A1XJ	18	13	9	40
TCGA-A8-A082-01	TCGA-A8-A082	5	3	4	12
TCGA-4H-AAAK-01	TCGA-4H-AAAK	6	6	4	16
TCGA-E2-A15P-01	TCGA-E2-A15P	6	5	6	17
TCGA-AC-A6NO-01	TCGA-AC-A6NO	2	2	2	6
TCGA-BH-AB28-01	TCGA-BH-AB28	4	4	5	13
TCGA-E2-A1IU-01	TCGA-E2-A1IU	3	0	2	5
TCGA-EW-A1P5-01	TCGA-EW-A1P5	8	5	3	16
TCGA-E2-A1LB-01	TCGA-E2-A1LB	7	9	6	22
TCGA-A2-A0CQ-01	TCGA-A2-A0CQ	3	0	1	4
TCGA-BH-A0DT-01	TCGA-BH-A0DT	3	0	1	4
TCGA-AR-A24N-01	TCGA-AR-A24N	5	2	2	9
TCGA-A8-A07W-01	TCGA-A8-A07W	12	7	5	24
TCGA-A8-A08I-01	TCGA-A8-A08I	14	10	9	33
TCGA-E2-A1BD-01	TCGA-E2-A1BD	4	2	1	7
TCGA-A7-A13H-01	TCGA-A7-A13H	5	5	4	14
TCGA-BH-A1EW-01	TCGA-BH-A1EW	12	8	6	26
TCGA-E2-A155-01	TCGA-E2-A155	11	3	12	26
TCGA-D8-A1JP-01	TCGA-D8-A1JP	19	31	19	69
TCGA-EW-A1P3-01	TCGA-EW-A1P3	4	2	3	9
TCGA-E2-A15L-01	TCGA-E2-A15L	4	4	1	9
TCGA-EW-A1P6-01	TCGA-EW-A1P6	2	1	2	5
TCGA-A7-A0CG-01	TCGA-A7-A0CG	3	5	3	11
TCGA-B6-A0IH-01	TCGA-B6-A0IH	7	8	1	16
TCGA-E2-A1L9-01	TCGA-E2-A1L9	3	1	2	6
TCGA-E2-A15H-01	TCGA-E2-A15H	6	4	5	15
TCGA-AN-A0AJ-01	TCGA-AN-A0AJ	20	13	7	40
TCGA-E2-A14Z-01	TCGA-E2-A14Z	20	12	12	44
TCGA-AC-A2FG-01	TCGA-AC-A2FG	5	2	3	10
TCGA-D8-A1XO-01	TCGA-D8-A1XO	4	5	3	12
TCGA-BH-A1EY-01	TCGA-BH-A1EY	12	9	14	35
TCGA-E2-A14T-01	TCGA-E2-A14T	12	11	7	30
TCGA-B6-A1KI-01	TCGA-B6-A1KI	3	1	2	6
TCGA-MS-A51U-01	TCGA-MS-A51U	7	0	2	9
TCGA-AN-A049-01	TCGA-AN-A049	17	13	10	40
TCGA-E2-A14O-01	TCGA-E2-A14O	6	0	4	10
TCGA-AO-A12A-01	TCGA-AO-A12A	4	1	2	7
TCGA-A2-A4S3-01	TCGA-A2-A4S3	21	22	22	65
TCGA-D8-A3Z5-01	TCGA-D8-A3Z5	3	1	1	5
TCGA-AN-A041-01	TCGA-AN-A041	10	3	4	17
TCGA-A2-A04X-01	TCGA-A2-A04X	6	8	4	18
TCGA-AO-A03L-01	TCGA-AO-A03L	13	9	10	32
TCGA-B6-A1KC-01	TCGA-B6-A1KC	7	3	3	13
TCGA-A8-A06Y-01	TCGA-A8-A06Y	2	0	2	4
TCGA-A7-A3IY-01	TCGA-A7-A3IY	0	2	1	3
TCGA-A2-A0T7-01	TCGA-A2-A0T7	8	6	9	23
TCGA-PE-A5DE-01	TCGA-PE-A5DE	7	4	5	16
TCGA-A8-A076-01	TCGA-A8-A076	7	10	4	21
TCGA-AR-A24R-01	TCGA-AR-A24R	5	4	5	14
TCGA-A2-A0YD-01	TCGA-A2-A0YD	4	2	2	8
TCGA-AO-A0JF-01	TCGA-AO-A0JF	2	1	1	4
TCGA-B6-A0WZ-01	TCGA-B6-A0WZ	3	1	2	6
TCGA-B6-A1KN-01	TCGA-B6-A1KN	14	7	12	33
TCGA-E9-A1R3-01	TCGA-E9-A1R3	5	1	3	9
TCGA-E2-A15D-01	TCGA-E2-A15D	3	1	2	6
TCGA-A8-A09G-01	TCGA-A8-A09G	3	3	4	10
TCGA-BH-A0DP-01	TCGA-BH-A0DP	5	1	2	8
TCGA-EW-A1IY-01	TCGA-EW-A1IY	0	0	1	1
TCGA-D8-A1XB-01	TCGA-D8-A1XB	4	2	2	8
TCGA-AO-A0JA-01	TCGA-AO-A0JA	10	11	16	37
TCGA-B6-A40B-01	TCGA-B6-A40B	3	0	4	7
TCGA-D8-A27T-01	TCGA-D8-A27T	5	2	3	10
TCGA-E9-A249-01	TCGA-E9-A249	3	0	1	4
TCGA-E2-A14V-01	TCGA-E2-A14V	10	6	8	24
TCGA-AN-A0AS-01	TCGA-AN-A0AS	12	4	5	21
TCGA-D8-A1XY-01	TCGA-D8-A1XY	7	10	8	25
TCGA-B6-A0X0-01	TCGA-B6-A0X0	3	1	2	6
TCGA-A2-A0CT-01	TCGA-A2-A0CT	12	10	8	30
TCGA-E9-A22D-01	TCGA-E9-A22D	17	13	5	35
TCGA-A8-A0A6-01	TCGA-A8-A0A6	7	2	5	14
TCGA-E2-A1IN-01	TCGA-E2-A1IN	10	3	3	16
TCGA-A2-A3KC-01	TCGA-A2-A3KC	4	2	3	9
TCGA-E2-A15O-01	TCGA-E2-A15O	7	7	7	21
TCGA-E2-A14P-01	TCGA-E2-A14P	29	15	21	65
TCGA-A7-A2KD-01	TCGA-A7-A2KD	20	11	8	39
TCGA-AR-A24O-01	TCGA-AR-A24O	2	0	2	4
TCGA-AR-A250-01	TCGA-AR-A250	16	7	7	30
TCGA-AR-A1AM-01	TCGA-AR-A1AM	7	9	5	21
TCGA-A8-A09B-01	TCGA-A8-A09B	6	6	1	13
TCGA-AC-A23E-01	TCGA-AC-A23E	4	1	3	8
TCGA-A7-A26H-01	TCGA-A7-A26H	7	5	6	18
TCGA-A8-A09E-01	TCGA-A8-A09E	5	1	3	9
TCGA-LL-A50Y-01	TCGA-LL-A50Y	4	2	3	9
TCGA-BH-A0HY-01	TCGA-BH-A0HY	19	19	11	49
TCGA-OK-A5Q2-01	TCGA-OK-A5Q2	5	3	3	11
TCGA-OL-A5RV-01	TCGA-OL-A5RV	1	1	2	4
TCGA-B6-A2IU-01	TCGA-B6-A2IU	5	2	3	10
TCGA-BH-A18I-01	TCGA-BH-A18I	5	2	5	12
TCGA-BH-A0E9-01	TCGA-BH-A0E9	3	3	4	10
TCGA-A8-A06Z-01	TCGA-A8-A06Z	13	8	10	31
TCGA-B6-A0IO-01	TCGA-B6-A0IO	10	12	4	26
TCGA-Z7-A8R6-01	TCGA-Z7-A8R6	9	4	5	18
TCGA-EW-A1J2-01	TCGA-EW-A1J2	5	4	4	13
TCGA-C8-A12Z-01	TCGA-C8-A12Z	11	7	11	29
TCGA-EW-A1PA-01	TCGA-EW-A1PA	9	8	9	26
TCGA-BH-A18K-01	TCGA-BH-A18K	12	8	10	30
TCGA-BH-A0HP-01	TCGA-BH-A0HP	6	4	2	12
TCGA-A8-A085-01	TCGA-A8-A085	13	19	9	41
TCGA-BH-A0HB-01	TCGA-BH-A0HB	11	8	8	27
TCGA-A2-A0T6-01	TCGA-A2-A0T6	1	1	2	4
TCGA-D8-A145-01	TCGA-D8-A145	1	3	2	6
TCGA-A7-A3J1-01	TCGA-A7-A3J1	5	5	7	17
TCGA-E9-A1N5-01	TCGA-E9-A1N5	7	2	5	14
TCGA-E9-A1N9-01	TCGA-E9-A1N9	23	18	9	50
TCGA-B6-A0RO-01	TCGA-B6-A0RO	6	5	7	18
TCGA-E2-A1L8-01	TCGA-E2-A1L8	6	4	4	14
TCGA-D8-A1XF-01	TCGA-D8-A1XF	12	3	12	27
TCGA-BH-A0BC-01	TCGA-BH-A0BC	7	3	4	14
TCGA-A1-A0SE-01	TCGA-A1-A0SE	8	1	6	15
TCGA-AN-A0FW-01	TCGA-AN-A0FW	11	7	5	23
TCGA-EW-A6S9-01	TCGA-EW-A6S9	1	4	5	10
TCGA-BH-A0HQ-01	TCGA-BH-A0HQ	2	1	1	4
TCGA-AC-A5XU-01	TCGA-AC-A5XU	10	7	6	23
TCGA-AO-A0JM-01	TCGA-AO-A0JM	14	14	8	36
TCGA-AN-A03Y-01	TCGA-AN-A03Y	6	1	3	10
TCGA-AC-A3HN-01	TCGA-AC-A3HN	4	3	3	10
TCGA-BH-A1FM-01	TCGA-BH-A1FM	16	12	5	33
TCGA-A2-A4S2-01	TCGA-A2-A4S2	3	4	4	11
TCGA-E2-A10F-01	TCGA-E2-A10F	4	4	4	12
TCGA-AO-A03M-01	TCGA-AO-A03M	12	5	5	22
TCGA-A8-A075-01	TCGA-A8-A075	20	22	13	55
TCGA-AN-A0XV-01	TCGA-AN-A0XV	3	1	3	7
TCGA-5T-A9QA-01	TCGA-5T-A9QA	7	2	6	15
TCGA-A2-A25E-01	TCGA-A2-A25E	16	24	13	53
TCGA-AO-A125-01	TCGA-AO-A125	3	0	1	4
TCGA-BH-A1F2-01	TCGA-BH-A1F2	16	12	11	39
TCGA-A1-A0SN-01	TCGA-A1-A0SN	7	2	1	10
TCGA-AN-A0FY-01	TCGA-AN-A0FY	18	12	12	42
TCGA-AR-A24L-01	TCGA-AR-A24L	17	16	17	50
TCGA-A1-A0SD-01	TCGA-A1-A0SD	9	7	9	25
TCGA-AO-A03P-01	TCGA-AO-A03P	12	9	4	25
TCGA-AR-A0TX-01	TCGA-AR-A0TX	11	6	5	22
TCGA-AO-A0JJ-01	TCGA-AO-A0JJ	6	2	2	10
TCGA-A8-A08G-01	TCGA-A8-A08G	11	7	6	24
TCGA-AR-A0U2-01	TCGA-AR-A0U2	18	11	11	40
TCGA-BH-A0H6-01	TCGA-BH-A0H6	5	2	2	9
TCGA-E9-A1RI-01	TCGA-E9-A1RI	6	3	4	13
TCGA-GM-A2DH-01	TCGA-GM-A2DH	21	13	8	42
TCGA-BH-A1EU-01	TCGA-BH-A1EU	5	7	5	17
TCGA-AN-A0XS-01	TCGA-AN-A0XS	4	2	3	9
TCGA-AC-A23C-01	TCGA-AC-A23C	11	7	8	26
TCGA-BH-A204-01	TCGA-BH-A204	9	11	8	28
TCGA-BH-A0EB-01	TCGA-BH-A0EB	4	2	2	8
TCGA-C8-A132-01	TCGA-C8-A132	15	6	15	36
TCGA-AC-A3W7-01	TCGA-AC-A3W7	4	1	3	8
TCGA-D8-A1XA-01	TCGA-D8-A1XA	6	1	5	12
TCGA-D8-A27W-01	TCGA-D8-A27W	10	5	6	21
TCGA-BH-A0EI-01	TCGA-BH-A0EI	5	2	4	11
TCGA-A7-A6VX-01	TCGA-A7-A6VX	26	28	14	68
TCGA-AQ-A1H3-01	TCGA-AQ-A1H3	4	2	3	9
TCGA-AO-A1KP-01	TCGA-AO-A1KP	7	6	3	16
TCGA-BH-A0E1-01	TCGA-BH-A0E1	2	0	2	4
TCGA-A2-A04R-01	TCGA-A2-A04R	13	12	11	36
TCGA-OL-A5D8-01	TCGA-OL-A5D8	6	8	6	20
TCGA-A8-A08T-01	TCGA-A8-A08T	6	3	3	12
TCGA-D8-A1X6-01	TCGA-D8-A1X6	3	1	2	6
TCGA-BH-A0H9-01	TCGA-BH-A0H9	6	3	6	15
TCGA-C8-A12Y-01	TCGA-C8-A12Y	7	4	6	17
TCGA-AR-A1AS-01	TCGA-AR-A1AS	5	0	4	9
TCGA-GM-A5PV-01	TCGA-GM-A5PV	1	0	2	3
TCGA-EW-A1P0-01	TCGA-EW-A1P0	8	8	5	21
TCGA-A2-A0YG-01	TCGA-A2-A0YG	14	11	4	29
TCGA-E2-A15C-01	TCGA-E2-A15C	3	0	2	5
TCGA-BH-A0HX-01	TCGA-BH-A0HX	16	15	13	44
TCGA-BH-A0C7-01	TCGA-BH-A0C7	17	11	11	39
TCGA-C8-A1HN-01	TCGA-C8-A1HN	21	11	5	37
TCGA-AC-A2QI-01	TCGA-AC-A2QI	5	2	4	11
TCGA-BH-A0DD-01	TCGA-BH-A0DD	7	8	2	17
TCGA-A2-A0YI-01	TCGA-A2-A0YI	3	2	2	7
TCGA-AR-A24X-01	TCGA-AR-A24X	3	0	1	4
TCGA-BH-A0BA-01	TCGA-BH-A0BA	10	1	12	23
TCGA-B6-A0IM-01	TCGA-B6-A0IM	5	3	6	14
TCGA-EW-A1IX-01	TCGA-EW-A1IX	4	4	6	14
TCGA-BH-A0H0-01	TCGA-BH-A0H0	7	1	9	17
TCGA-D8-A146-01	TCGA-D8-A146	4	3	4	11
TCGA-B6-A0IP-01	TCGA-B6-A0IP	2	1	2	5
TCGA-A2-A0CW-01	TCGA-A2-A0CW	19	13	12	44
TCGA-E9-A1R6-01	TCGA-E9-A1R6	6	5	2	13
TCGA-A2-A1FV-01	TCGA-A2-A1FV	11	12	11	34
TCGA-AO-A0JI-01	TCGA-AO-A0JI	5	1	8	14
TCGA-A8-A0A2-01	TCGA-A8-A0A2	7	4	3	14
TCGA-AR-A1AN-01	TCGA-AR-A1AN	14	8	8	30
TCGA-D8-A73X-01	TCGA-D8-A73X	3	0	1	4
TCGA-C8-A133-01	TCGA-C8-A133	0	0	0	0
TCGA-AO-A03O-01	TCGA-AO-A03O	23	10	13	46
TCGA-E9-A1RC-01	TCGA-E9-A1RC	7	7	2	16
TCGA-A8-A0A1-01	TCGA-A8-A0A1	5	7	6	18
TCGA-E2-A14W-01	TCGA-E2-A14W	17	29	15	61
TCGA-C8-A274-01	TCGA-C8-A274	10	4	3	17
TCGA-BH-A18N-01	TCGA-BH-A18N	2	1	1	4
TCGA-A8-A093-01	TCGA-A8-A093	5	0	2	7
TCGA-D8-A1XD-01	TCGA-D8-A1XD	6	3	5	14
TCGA-A2-A04V-01	TCGA-A2-A04V	5	1	4	10
TCGA-A8-A07Z-01	TCGA-A8-A07Z	6	1	4	11
TCGA-AR-A2LM-01	TCGA-AR-A2LM	5	2	3	10
TCGA-A8-A084-01	TCGA-A8-A084	8	5	3	16
TCGA-AO-A03V-01	TCGA-AO-A03V	22	12	7	41
TCGA-B6-A0RI-01	TCGA-B6-A0RI	6	4	3	13
TCGA-C8-A27A-01	TCGA-C8-A27A	13	15	14	42
TCGA-BH-A18J-01	TCGA-BH-A18J	10	6	9	25
TCGA-A8-A09T-01	TCGA-A8-A09T	6	2	2	10
TCGA-LD-A7W6-01	TCGA-LD-A7W6	6	4	4	14
TCGA-B6-A0WV-01	TCGA-B6-A0WV	6	4	8	18
TCGA-S3-A6ZG-01	TCGA-S3-A6ZG	9	7	4	20
TCGA-A8-A081-01	TCGA-A8-A081	10	11	12	33
TCGA-C8-A3M8-01	TCGA-C8-A3M8	9	7	6	22
TCGA-A8-A09R-01	TCGA-A8-A09R	8	3	5	16
TCGA-C8-A1HI-01	TCGA-C8-A1HI	8	4	4	16
TCGA-D8-A1XM-01	TCGA-D8-A1XM	6	4	6	16
TCGA-E2-A2P5-01	TCGA-E2-A2P5	7	6	4	17
TCGA-BH-A0B5-01	TCGA-BH-A0B5	6	1	3	10
TCGA-A8-A090-01	TCGA-A8-A090	7	2	4	13
TCGA-BH-A0BT-01	TCGA-BH-A0BT	8	3	5	16
TCGA-AN-A0XO-01	TCGA-AN-A0XO	8	10	5	23
TCGA-E2-A1BC-01	TCGA-E2-A1BC	6	1	4	11
TCGA-BH-A0HO-01	TCGA-BH-A0HO	2	0	1	3
TCGA-A8-A07L-01	TCGA-A8-A07L	24	27	20	71
TCGA-BH-A1EV-01	TCGA-BH-A1EV	13	5	8	26
TCGA-A8-A096-01	TCGA-A8-A096	2	2	2	6
TCGA-B6-A0RG-01	TCGA-B6-A0RG	13	11	6	30
TCGA-D8-A1XV-01	TCGA-D8-A1XV	1	1	0	2
TCGA-E2-A15R-01	TCGA-E2-A15R	14	5	8	27
TCGA-B6-A0RN-01	TCGA-B6-A0RN	3	0	1	4
TCGA-D8-A1JI-01	TCGA-D8-A1JI	5	4	8	17
TCGA-E9-A1R0-01	TCGA-E9-A1R0	4	1	2	7
TCGA-AC-A8OR-01	TCGA-AC-A8OR	1	0	3	4
TCGA-A2-A0D3-01	TCGA-A2-A0D3	3	0	1	4
TCGA-B6-A0WT-01	TCGA-B6-A0WT	12	10	6	28
TCGA-E2-A1L6-01	TCGA-E2-A1L6	4	2	3	9
TCGA-E2-A15K-01	TCGA-E2-A15K	5	4	2	11
TCGA-E9-A1NH-01	TCGA-E9-A1NH	6	5	2	13
TCGA-A8-A092-01	TCGA-A8-A092	8	1	4	13
TCGA-A2-A0CS-01	TCGA-A2-A0CS	2	0	1	3
TCGA-BH-A0DO-01	TCGA-BH-A0DO	3	0	1	4
TCGA-D8-A27K-01	TCGA-D8-A27K	3	0	1	4
TCGA-A2-A04N-01	TCGA-A2-A04N	4	1	2	7
TCGA-AN-A0AK-01	TCGA-AN-A0AK	7	6	3	16
TCGA-LL-A442-01	TCGA-LL-A442	3	4	19	26
TCGA-D8-A1XS-01	TCGA-D8-A1XS	5	1	4	10
TCGA-AO-A0J8-01	TCGA-AO-A0J8	3	0	1	4
TCGA-E9-A1R7-01	TCGA-E9-A1R7	15	8	14	37
TCGA-AO-A0J7-01	TCGA-AO-A0J7	2	0	2	4
TCGA-BH-A0BV-01	TCGA-BH-A0BV	2	1	2	5
TCGA-A2-A1G4-01	TCGA-A2-A1G4	4	4	3	11
TCGA-AR-A0TZ-01	TCGA-AR-A0TZ	9	7	10	26
TCGA-A7-A0CJ-01	TCGA-A7-A0CJ	27	15	12	54
TCGA-B6-A0WW-01	TCGA-B6-A0WW	11	5	11	27
TCGA-B6-A0RM-01	TCGA-B6-A0RM	2	0	2	4
TCGA-AN-A0FF-01	TCGA-AN-A0FF	4	5	2	11
TCGA-E2-A1B4-01	TCGA-E2-A1B4	2	0	1	3
TCGA-E9-A245-01	TCGA-E9-A245	1	1	0	2
TCGA-GM-A2DM-01	TCGA-GM-A2DM	0	2	1	3
TCGA-AC-A2FB-01	TCGA-AC-A2FB	2	3	3	8
TCGA-A8-A08C-01	TCGA-A8-A08C	3	0	1	4
TCGA-BH-A0E7-01	TCGA-BH-A0E7	2	0	2	4
TCGA-E9-A5UO-01	TCGA-E9-A5UO	7	5	8	20
TCGA-A2-A0EM-01	TCGA-A2-A0EM	4	2	2	8
TCGA-EW-A1J3-01	TCGA-EW-A1J3	6	3	4	13
TCGA-A8-A07I-01	TCGA-A8-A07I	9	7	9	25
TCGA-AC-A4ZE-01	TCGA-AC-A4ZE	5	1	7	13
TCGA-A8-A08A-01	TCGA-A8-A08A	5	4	2	11
TCGA-E2-A15E-06	TCGA-E2-A15E	16	7	7	30
TCGA-B6-A0X7-01	TCGA-B6-A0X7	6	5	6	17
TCGA-EW-A1PE-01	TCGA-EW-A1PE	4	0	2	6
TCGA-EW-A1J1-01	TCGA-EW-A1J1	7	6	6	19
TCGA-A2-A0ET-01	TCGA-A2-A0ET	4	2	1	7
TCGA-A2-A0ER-01	TCGA-A2-A0ER	4	1	2	7
TCGA-AR-A2LL-01	TCGA-AR-A2LL	9	6	6	21
TCGA-A2-A3KD-01	TCGA-A2-A3KD	5	4	4	13
TCGA-E9-A247-01	TCGA-E9-A247	18	15	11	44
TCGA-B6-A0RV-01	TCGA-B6-A0RV	8	5	5	18
TCGA-D8-A1J9-01	TCGA-D8-A1J9	13	8	10	31
TCGA-A8-A06T-01	TCGA-A8-A06T	11	9	11	31
TCGA-A1-A0SM-01	TCGA-A1-A0SM	6	3	5	14
TCGA-D8-A1X9-01	TCGA-D8-A1X9	19	24	12	55
TCGA-LQ-A4E4-01	TCGA-LQ-A4E4	7	6	8	21
TCGA-A2-A0SY-01	TCGA-A2-A0SY	5	2	3	10
TCGA-BH-A28Q-01	TCGA-BH-A28Q	5	2	4	11
TCGA-S3-AA12-01	TCGA-S3-AA12	7	6	6	19
TCGA-BH-A18L-01	TCGA-BH-A18L	16	4	6	26
TCGA-AQ-A04H-01	TCGA-AQ-A04H	12	9	4	25
TCGA-OL-A6VR-01	TCGA-OL-A6VR	5	4	4	13
TCGA-D8-A1JA-01	TCGA-D8-A1JA	8	14	6	28
TCGA-E2-A105-01	TCGA-E2-A105	8	5	5	18
TCGA-EW-A1IW-01	TCGA-EW-A1IW	4	6	10	20
TCGA-C8-A1HO-01	TCGA-C8-A1HO	7	2	6	15
TCGA-A8-A09N-01	TCGA-A8-A09N	10	3	9	22
TCGA-OL-A5DA-01	TCGA-OL-A5DA	7	5	6	18
TCGA-EW-A2FW-01	TCGA-EW-A2FW	5	2	4	11
TCGA-D8-A1JS-01	TCGA-D8-A1JS	2	2	2	6
TCGA-D8-A27V-01	TCGA-D8-A27V	7	6	5	18
TCGA-AR-A24K-01	TCGA-AR-A24K	6	10	8	24
TCGA-A7-A3RF-01	TCGA-A7-A3RF	0	0	0	0
TCGA-A2-A0YC-01	TCGA-A2-A0YC	4	1	1	6
TCGA-BH-A0W4-01	TCGA-BH-A0W4	2	0	2	4
TCGA-AN-A0XR-01	TCGA-AN-A0XR	4	2	4	10
TCGA-D8-A1JT-01	TCGA-D8-A1JT	5	4	4	13
TCGA-AR-A24Z-01	TCGA-AR-A24Z	13	12	8	33
TCGA-A2-A0SU-01	TCGA-A2-A0SU	8	5	5	18
TCGA-A8-A07S-01	TCGA-A8-A07S	5	1	4	10
TCGA-A2-A25C-01	TCGA-A2-A25C	6	3	5	14
TCGA-A8-A095-01	TCGA-A8-A095	2	2	2	6
TCGA-D8-A27G-01	TCGA-D8-A27G	4	2	4	10
TCGA-E9-A22H-01	TCGA-E9-A22H	4	2	3	9
TCGA-BH-A0HI-01	TCGA-BH-A0HI	1	4	2	7
TCGA-AR-A24M-01	TCGA-AR-A24M	3	6	2	11
TCGA-B6-A0X5-01	TCGA-B6-A0X5	1	1	3	5
TCGA-A8-A0A9-01	TCGA-A8-A0A9	6	2	3	11
TCGA-AC-A7VB-01	TCGA-AC-A7VB	8	9	7	24
TCGA-A2-A0EU-01	TCGA-A2-A0EU	1	0	2	3
TCGA-AN-A0XT-01	TCGA-AN-A0XT	12	9	14	35
TCGA-E2-A10B-01	TCGA-E2-A10B	3	1	4	8
TCGA-E2-A15K-06	TCGA-E2-A15K	5	1	2	8
TCGA-A8-A07F-01	TCGA-A8-A07F	2	1	2	5
TCGA-D8-A1JE-01	TCGA-D8-A1JE	7	2	3	12
TCGA-B6-A0X4-01	TCGA-B6-A0X4	0	1	0	1
TCGA-E9-A1RE-01	TCGA-E9-A1RE	16	14	12	42
TCGA-E9-A226-01	TCGA-E9-A226	8	6	8	22
TCGA-BH-A0C1-01	TCGA-BH-A0C1	5	3	3	11
TCGA-D8-A1J8-01	TCGA-D8-A1J8	4	2	1	7
TCGA-AO-A0JG-01	TCGA-AO-A0JG	5	4	7	16
TCGA-AO-A12B-01	TCGA-AO-A12B	2	1	2	5
TCGA-C8-A1HK-01	TCGA-C8-A1HK	9	7	6	22
TCGA-AN-A0FK-01	TCGA-AN-A0FK	4	2	3	9
TCGA-C8-A26Z-01	TCGA-C8-A26Z	13	3	6	22
TCGA-B6-A0RL-01	TCGA-B6-A0RL	9	4	7	20
TCGA-BH-A1ET-01	TCGA-BH-A1ET	2	0	1	3
TCGA-AR-A2LK-01	TCGA-AR-A2LK	5	0	3	8
TCGA-B6-A0RP-01	TCGA-B6-A0RP	3	0	1	4
TCGA-AR-A24H-01	TCGA-AR-A24H	21	33	11	65
TCGA-E2-A15I-01	TCGA-E2-A15I	4	1	2	7
TCGA-E9-A24A-01	TCGA-E9-A24A	4	0	2	6
TCGA-E2-A1IK-01	TCGA-E2-A1IK	0	0	0	0
TCGA-E9-A1RD-01	TCGA-E9-A1RD	2	0	1	3
TCGA-A1-A0SQ-01	TCGA-A1-A0SQ	5	1	2	8
TCGA-AC-A23H-01	TCGA-AC-A23H	11	6	4	21
TCGA-A8-A0AB-01	TCGA-A8-A0AB	6	6	6	18
TCGA-AN-A0XP-01	TCGA-AN-A0XP	3	0	2	5
TCGA-E2-A1IL-01	TCGA-E2-A1IL	5	4	4	13
TCGA-A7-A26E-01	TCGA-A7-A26E	1	1	2	4
TCGA-AC-A2FM-01	TCGA-AC-A2FM	5	0	5	10
TCGA-A2-A0YF-01	TCGA-A2-A0YF	6	3	5	14
TCGA-EW-A6SA-01	TCGA-EW-A6SA	16	14	9	39
TCGA-AR-A1AV-01	TCGA-AR-A1AV	3	2	1	6
TCGA-EW-A1OX-01	TCGA-EW-A1OX	3	3	4	10
TCGA-D8-A27P-01	TCGA-D8-A27P	2	1	1	4
TCGA-AR-A0U3-01	TCGA-AR-A0U3	11	9	11	31
TCGA-BH-A1ES-01	TCGA-BH-A1ES	3	1	6	10
TCGA-AN-A0FS-01	TCGA-AN-A0FS	4	3	5	12
TCGA-E9-A54X-01	TCGA-E9-A54X	2	2	1	5
TCGA-D8-A1XR-01	TCGA-D8-A1XR	4	4	5	13
TCGA-E2-A109-01	TCGA-E2-A109	15	10	7	32
TCGA-E9-A1N3-01	TCGA-E9-A1N3	0	3	1	4
TCGA-BH-A1F5-01	TCGA-BH-A1F5	3	0	2	5
TCGA-A7-A3J0-01	TCGA-A7-A3J0	0	0	0	0
TCGA-E2-A1IE-01	TCGA-E2-A1IE	13	10	9	32
TCGA-C8-A1HE-01	TCGA-C8-A1HE	5	6	5	16
TCGA-A8-A083-01	TCGA-A8-A083	4	2	2	8
TCGA-A8-A091-01	TCGA-A8-A091	7	0	4	11
TCGA-E2-A154-01	TCGA-E2-A154	6	1	1	8
TCGA-D8-A1X8-01	TCGA-D8-A1X8	5	4	6	15
TCGA-A8-A08O-01	TCGA-A8-A08O	10	6	9	25
TCGA-PL-A8LX-01	TCGA-PL-A8LX	5	4	3	12
TCGA-A8-A09V-01	TCGA-A8-A09V	3	0	1	4
TCGA-BH-A0HW-01	TCGA-BH-A0HW	9	5	7	21
TCGA-D8-A27E-01	TCGA-D8-A27E	0	0	0	0
TCGA-AQ-A1H2-01	TCGA-AQ-A1H2	8	10	9	27
TCGA-A7-A0CD-01	TCGA-A7-A0CD	5	2	3	10
TCGA-A2-A1FZ-01	TCGA-A2-A1FZ	2	1	1	4
TCGA-BH-A1FJ-01	TCGA-BH-A1FJ	1	2	1	4
TCGA-D8-A1X7-01	TCGA-D8-A1X7	2	1	1	4
TCGA-E2-A15G-01	TCGA-E2-A15G	2	2	1	5
TCGA-BH-A1FL-01	TCGA-BH-A1FL	3	4	3	10
TCGA-BH-A18S-01	TCGA-BH-A18S	4	2	4	10
TCGA-E9-A228-01	TCGA-E9-A228	8	6	12	26
TCGA-D8-A1JN-01	TCGA-D8-A1JN	2	2	2	6
TCGA-A2-A4S0-01	TCGA-A2-A4S0	0	0	0	0
TCGA-E2-A15S-01	TCGA-E2-A15S	27	21	14	62
TCGA-A8-A099-01	TCGA-A8-A099	4	3	5	12
TCGA-A2-A1FW-01	TCGA-A2-A1FW	12	18	3	33
TCGA-E2-A10A-01	TCGA-E2-A10A	8	4	6	18
TCGA-E2-A156-01	TCGA-E2-A156	3	1	2	6
TCGA-B6-A0IC-01	TCGA-B6-A0IC	3	0	2	5
TCGA-D8-A1XG-01	TCGA-D8-A1XG	1	4	3	8
TCGA-D8-A1XC-01	TCGA-D8-A1XC	3	0	0	3
TCGA-AO-A0J3-01	TCGA-AO-A0J3	13	16	10	39
TCGA-A7-A3IZ-01	TCGA-A7-A3IZ	6	5	7	18
TCGA-E2-A10E-01	TCGA-E2-A10E	3	0	4	7
TCGA-S3-AA11-01	TCGA-S3-AA11	1	3	1	5
TCGA-C8-A12M-01	TCGA-C8-A12M	12	8	5	25
TCGA-BH-A18P-01	TCGA-BH-A18P	3	1	4	8
TCGA-AO-A1KS-01	TCGA-AO-A1KS	10	9	4	23
TCGA-A7-A0CH-01	TCGA-A7-A0CH	3	0	1	4
TCGA-BH-A0W3-01	TCGA-BH-A0W3	3	0	3	6
TCGA-E2-A15T-01	TCGA-E2-A15T	7	6	6	19
TCGA-AR-A0TR-01	TCGA-AR-A0TR	7	3	6	16
TCGA-A8-A06N-01	TCGA-A8-A06N	9	5	6	20
TCGA-AO-A12H-01	TCGA-AO-A12H	0	0	0	0
